# Supplementary material for: Integrated Multi-Omics Analysis Unveils Distinct Molecular Subtypes and a Robust Immune–Metabolic Prognostic Model in Clear Cell Renal Cell Carcinoma
Source: Int J Mol Sci. 2025 Mar 28;26(7):3125. doi: 10.3390/ijms26073125 (PMC11988429; doi:10.3390/ijms26073125)
Supplement: Supplementary file 1 [file ijms-26-03125-s001.zip]

Archive with 3 entries (3 files):
- supplementary table 1.xls
- supplementary table 2.xlsx
- supplementary table 3.xlsx
