# Supplementary material for: Integrated Multi-Omics Analysis Unveils Distinct Molecular Subtypes and a Robust Immune–Metabolic Prognostic Model in Clear Cell Renal Cell Carcinoma
Source: Int J Mol Sci. 2025 Mar 28;26(7):3125. doi: 10.3390/ijms26073125 (PMC11988429; doi:10.3390/ijms26073125)
Supplement: Supplementary file 1 [file ijms-26-03125-s001.zip › supplementary table 1.xls]

gene	conMean	treatMean	logFC	pValue	fdr
FGF19	0.01953125	8.845829067	8.82306927	7.73E-12	5.94E-11
CGB5	0.014925	5.104260533	8.417827228	1.99E-07	6.99E-07
RDH8	0.00865625	1.283909333	7.212585445	1.40E-13	1.54E-12
BPIFA1	0.029934375	4.0242728	7.070781148	0.001311692	0.002396626
FGF3	0.038415625	4.853801067	6.981277945	3.14E-06	9.09E-06
OBP2B	0.02616875	2.9653912	6.824233617	1.46E-06	4.42E-06
CST4	0.047678125	5.1567904	6.757002096	2.05E-16	7.54E-15
CRP	0.0318875	2.686373867	6.396525297	4.90E-05	0.000113041
LCN1	0.018809375	1.531964267	6.347786925	3.63E-09	1.72E-08
BAAT	0.059775	4.137152533	6.112952114	1.05E-16	4.78E-15
LEFTY1	0.207421875	12.26658667	5.886021996	5.64E-06	1.55E-05
PAEP	0.082140625	3.4840664	5.406532384	3.14E-10	1.76E-09
ESM1	0.221246875	9.193121867	5.376825882	2.83E-20	2.71E-17
CA6	0.037425	1.461721867	5.287522698	0.00023494	0.00048431
CSF2	0.086109375	3.224118667	5.226590717	8.82E-15	1.44E-13
NOX1	0.434825	13.64183413	4.971458927	6.02E-14	7.58E-13
FGF20	0.0791	2.373013067	4.90689854	0.011095279	0.017130967
LBP	0.1715125	5.0014016	4.865946824	3.85E-08	1.53E-07
GAD1	0.07325	2.0086776	4.777273455	2.99E-15	6.10E-14
CCL7	0.081646875	2.188746667	4.744563503	1.60E-13	1.73E-12
PAH	0.041909375	1.112452	4.730326271	0.008872592	0.01390112
SPP1	9.348015625	229.8653189	4.619984859	6.57E-15	1.15E-13
BPIFA2	0.10138125	2.4770664	4.61076978	3.83E-07	1.28E-06
IL24	0.17378125	4.244466133	4.610238767	3.67E-11	2.45E-10
CHIT1	0.14414375	3.390489867	4.555913544	2.15E-09	1.05E-08
IDO1	2.09745625	49.21387813	4.552352584	5.34E-11	3.37E-10
AZU1	0.078784375	1.695617067	4.427757048	6.05E-06	1.64E-05
IL37	0.052475	1.072165867	4.35275404	2.83E-12	2.34E-11
SEMG2	0.037615625	0.748814933	4.31520524	2.34E-05	5.77E-05
IL11	0.427703125	8.474653067	4.308472655	5.74E-16	1.64E-14
PRKCG	0.2826875	5.078676	4.167172443	2.04E-11	1.42E-10
ULBP1	0.0698	1.201189333	4.105092722	1.09E-13	1.27E-12
CXCL9	7.688690625	129.9483909	4.07905703	1.65E-13	1.76E-12
CXCL11	1.964778125	32.7888256	4.060765921	4.19E-13	4.13E-12
SAA2	0.56566875	8.9009392	3.975928195	1.86E-06	5.56E-06
MAT1A	0.137715625	2.088546667	3.92273522	0.000217939	0.000450234
OLR1	0.615428125	9.299866667	3.917547751	1.79E-17	1.16E-15
CXCL8	9.638415625	145.632288	3.917390425	2.09E-12	1.77E-11
IGF2	1.70785625	24.71230667	3.854971226	0.027447619	0.039038882
TNFRSF11B	1.277446875	18.3893744	3.8475372	2.04E-13	2.13E-12
INHA	0.234065625	3.360573333	3.843722406	0.01658243	0.024802337
CXCL10	8.498040625	119.0906192	3.808785725	1.11E-12	1.00E-11
PTH2R	0.068940625	0.951481333	3.78674907	0.000560523	0.001096402
INHBA	1.76546875	24.178236	3.775585802	5.06E-18	4.84E-16
AMH	0.345253125	4.7077768	3.769319545	3.91E-11	2.59E-10
R3HDML	0.06915625	0.924681867	3.741025551	3.93E-12	3.17E-11
PNLIPRP1	0.20365	2.676768267	3.716328528	0.005472476	0.008856892
SEMG1	0.344228125	4.494100533	3.706595516	0.000379025	0.000757654
LGR5	1.30475	16.25938827	3.639427672	9.23E-10	4.79E-09
S100A7A	0.058515625	0.6902208	3.560164137	0.006182887	0.009922703
GDF15	10.82105938	123.2999872	3.510259	5.24E-17	2.86E-15
CXCL6	1.135009375	12.66320693	3.479866692	4.44E-11	2.87E-10
CXCL5	15.28684063	170.4293344	3.478811498	1.47E-05	3.75E-05
MIOX	0.160965625	1.7498632	3.442417608	5.39E-08	2.07E-07
CXCL1	15.97435	172.4458008	3.432313865	3.06E-13	3.08E-12
SDS	1.260046875	13.43112373	3.414030705	1.33E-17	9.80E-16
CHST13	0.90976875	9.509743467	3.385834639	7.07E-08	2.68E-07
IL17C	0.28258125	2.930204267	3.374263592	4.61E-07	1.51E-06
TNFSF11	0.292515625	3.0026368	3.359644382	6.31E-17	3.18E-15
CCR8	0.162071875	1.626832267	3.32735985	2.21E-15	4.98E-14
APLN	1.0348	9.998759467	3.272397154	7.39E-15	1.26E-13
RNASE3	0.08521875	0.8059008	3.24135947	9.67E-05	0.000212102
MMP12	10.68701875	99.67881253	3.221427427	1.69E-09	8.36E-09
IL13RA2	0.291628125	2.613739467	3.163913576	1.08E-09	5.54E-09
DNMT3B	0.8308625	7.278104267	3.13088107	4.66E-18	4.69E-16
LIF	2.47259375	21.5190096	3.121514552	1.82E-17	1.16E-15
LCN12	0.307215625	2.541394933	3.048297089	5.22E-12	4.18E-11
FCGR3A	6.57263125	54.07724187	3.040478619	1.06E-14	1.69E-13
PLA2G7	2.697628125	22.18475733	3.039805385	1.79E-16	6.92E-15
MET	9.80014375	78.99498427	3.010886237	2.38E-17	1.47E-15
TRAJ37	0.140925	1.129	3.002046014	1.98E-05	4.94E-05
SAA1	23.9646125	181.7613107	2.923067626	0.015273151	0.023042229
DKK1	4.45480625	33.64354907	2.916895312	0.001494488	0.002697127
PF4V1	0.119075	0.899045867	2.916524171	1.66E-07	5.93E-07
AGT	11.48996563	86.09562933	2.905565519	1.88E-09	9.25E-09
RNASE2	1.07615625	7.967061867	2.888160216	1.23E-10	7.32E-10
FGFR4	7.08881875	51.60064373	2.863771916	1.02E-14	1.66E-13
SSTR5	0.3394375	2.4602992	2.857615911	0.001383482	0.002518174
PLAU	8.181275	58.84576267	2.846540934	3.03E-17	1.81E-15
RBP4	7.70695	55.4012128	2.845685623	0.005876317	0.009470425
IFNG	0.298971875	2.129497333	2.832431245	1.20E-09	6.05E-09
BMP8A	1.19125	8.467094133	2.829390714	9.85E-19	1.71E-16
CCL26	1.506146875	10.3675744	2.783144031	2.68E-05	6.52E-05
P4HA3	0.3972875	2.666349333	2.746610501	4.82E-16	1.43E-14
PLA2G2F	0.179675	1.1988624	2.738204491	0.016604969	0.024816646
CCL20	18.01911875	119.7055861	2.731890117	5.98E-07	1.92E-06
UTS2	0.204953125	1.346665333	2.716025471	1.68E-08	7.22E-08
IL17RB	3.514621875	22.9536464	2.707281969	1.19E-17	9.14E-16
UCN2	0.1689875	1.101124	2.703988504	1.33E-10	7.81E-10
LIPG	1.2418625	7.9825632	2.684346624	4.10E-14	5.37E-13
CCL18	13.01454063	83.23139013	2.677003344	6.86E-07	2.18E-06
SFTPA2	0.31704375	2.013338133	2.666835647	0.001430718	0.002597788
MSR1	1.735509375	10.76114427	2.632400429	6.70E-14	8.33E-13
TRAJ2	0.34113125	2.0973344	2.620158077	3.61E-06	1.03E-05
TRAJ32	0.26795	1.625996533	2.60128846	9.90E-05	0.000216763
THPO	0.25953125	1.571362933	2.598036266	0.004391895	0.007193509
MTHFD1L	3.250584375	19.6525736	2.595947245	2.02E-20	2.71E-17
TRAJ5	0.19284375	1.151537067	2.578056556	0.000179493	0.000375679
PNPLA3	0.28519375	1.645056267	2.528122659	5.58E-05	0.000126856
LIPC	0.370309375	2.131834667	2.525292576	0.006163585	0.009900031
PROC	0.946709375	5.360980533	2.501503383	2.38E-07	8.18E-07
HAGHL	0.71376875	3.9937664	2.484221306	4.44E-15	8.41E-14
FABP6	1.435903125	7.933964	2.466083432	1.98E-07	6.96E-07
CCL3L3	1.2093375	6.551308267	2.437566109	3.61E-10	2.00E-09
HAMP	0.190159375	1.027629867	2.434039754	3.32E-11	2.23E-10
OSM	1.13565	6.067117067	2.417492875	6.28E-09	2.86E-08
MMP9	10.2789	54.51237813	2.406897978	2.10E-10	1.21E-09
IFNL1	0.130775	0.685293333	2.389634882	1.14E-05	2.98E-05
TNFSF9	3.144896875	16.32374667	2.375887611	4.46E-07	1.46E-06
PGM2L1	2.05961875	10.25826987	2.316338216	9.18E-19	1.71E-16
SLC11A1	0.93149375	4.619433867	2.310098059	1.14E-13	1.32E-12
BIRC5	5.75274375	28.413984	2.304279016	1.33E-15	3.15E-14
TNFSF18	0.294003125	1.443397867	2.295565633	1.24E-06	3.80E-06
F2R	13.1338625	64.2772416	2.291016762	1.82E-17	1.16E-15
CP	2.281265625	11.09314907	2.281762623	0.024717016	0.035578368
CYP2B6	3.1627125	15.35759733	2.279718205	7.58E-08	2.85E-07
SEMA5B	0.2546375	1.235225067	2.278257132	3.66E-14	4.85E-13
TMSB15A	0.417903125	2.0164848	2.270602079	3.54E-11	2.37E-10
CCL3	0.469603125	2.2526064	2.262081338	8.49E-10	4.45E-09
RRM2	6.61015625	31.18678587	2.238178596	6.04E-16	1.68E-14
IL4I1	2.991815625	14.05339173	2.231825187	2.39E-12	2.01E-11
BPI	0.13075	0.614093067	2.231646368	0.003753699	0.006238771
TNFRSF9	0.55396875	2.6000784	2.230678626	3.36E-13	3.35E-12
INSL6	0.16004375	0.7404968	2.210027163	2.34E-05	5.77E-05
CXCL3	10.95470938	50.41426747	2.20228087	3.47E-09	1.65E-08
MICB	2.656553125	12.09622213	2.18692907	6.24E-14	7.80E-13
IFI30	0.153546875	0.696419733	2.181277932	5.38E-15	9.71E-14
AQP9	1.467871875	6.647863467	2.179164706	2.17E-06	6.44E-06
STC2	1.149875	5.134099467	2.158634209	1.61E-11	1.15E-10
HAL	0.250265625	1.1083176	2.14683931	4.55E-05	0.000105811
CD70	1.266971875	5.526986133	2.125108494	1.77E-06	5.31E-06
WARS1	33.36844375	145.5611611	2.125069156	1.06E-12	9.61E-12
AKR1C4	0.620003125	2.698886933	2.122017146	0.000198044	0.000412699
CKLF	0.20398125	0.886369067	2.119470988	3.01E-15	6.10E-14
TRAJ34	0.318009375	1.376611733	2.113980509	0.004476154	0.007318702
PPAT	2.562115625	11.07315333	2.111658632	3.94E-19	1.37E-16
TNFRSF10B	10.22881875	43.9795608	2.104193648	5.01E-19	1.37E-16
HSPA6	2.49746875	10.60249867	2.08586577	1.49E-07	5.37E-07
MUC4	3.642921875	15.44894053	2.084339943	0.02123822	0.031061708
TYRP1	0.700171875	2.9434512	2.071727692	0.000426216	0.000844924
INHBB	3.91078125	16.41970667	2.069899608	2.79E-05	6.76E-05
POLE2	2.066146875	8.626526933	2.061837029	6.47E-18	5.90E-16
IGHG4	73.97295625	308.6525013	2.060913645	1.45E-05	3.70E-05
TRAJ36	0.31690625	1.317332	2.055490968	0.002666924	0.004562287
STAT1	27.70930313	114.9731653	2.052854843	1.81E-16	6.92E-15
TAFA5	1.738628125	7.2040496	2.050858727	2.05E-09	1.01E-08
ANOS1	1.34958125	5.4921368	2.024855726	1.29E-09	6.48E-09
S100A7	68.80915625	276.7686931	2.008008302	5.84E-05	0.000132101
CTLA4	1.53064375	6.138051733	2.003642264	1.08E-10	6.51E-10
HK3	0.853821875	3.4083432	1.997063584	8.88E-10	4.61E-09
NOX4	0.454525	1.813830133	1.996607799	2.81E-12	2.33E-11
TRAJ1	0.399059375	1.5911408	1.995386183	0.002477911	0.004270489
MTHFD2	3.80235625	15.1152752	1.991041634	7.23E-19	1.54E-16
ULBP3	1.52509375	6.05216	1.988552198	2.11E-10	1.21E-09
PI15	1.427303125	5.631580533	1.980248118	0.000839772	0.001589005
IL2RA	1.46280625	5.753142667	1.975611551	4.37E-11	2.83E-10
S100A5	0.656371875	2.578414133	1.973898675	1.26E-10	7.43E-10
PSAT1	15.4097875	60.36642507	1.969899399	3.78E-10	2.08E-09
TFRC	23.58205	92.14907147	1.966280491	2.06E-13	2.14E-12
CHDH	4.44253125	17.2458992	1.956799523	2.13E-13	2.21E-12
RDH16	0.211228125	0.8194096	1.955782853	8.82E-08	3.28E-07
MC1R	0.264934375	1.021597867	1.947120468	1.43E-14	2.17E-13
NME1	7.863109375	30.02996533	1.933230982	1.11E-16	4.91E-15
FMO1	0.80088125	2.97812	1.894741638	5.08E-07	1.65E-06
ULBP2	2.108484375	7.840322667	1.894706699	1.07E-10	6.48E-10
TNFSF15	2.424121875	8.9755544	1.88853882	2.58E-12	2.16E-11
TRAJ35	0.48724375	1.8010472	1.886120406	0.002388448	0.004131194
IFNE	0.2212	0.813839467	1.879392859	0.011982987	0.018353446
CMTM1	0.98974375	3.633071467	1.876062788	3.09E-16	1.02E-14
TNFSF4	1.02021875	3.734008267	1.871846601	2.50E-10	1.42E-09
TLR2	1.8821125	6.865048	1.866916942	8.44E-13	7.88E-12
CLDN4	76.52519375	278.8221405	1.865338429	4.25E-11	2.78E-10
TNFRSF25	2.48721875	9.048178667	1.86309402	7.88E-12	6.03E-11
DNMT1	5.752296875	20.89359493	1.860850703	1.63E-18	2.22E-16
TYMS	3.901753125	14.13960667	1.857547586	1.46E-15	3.40E-14
PAFAH1B3	14.09514688	50.89400507	1.852297216	5.52E-17	2.86E-15
ADCY1	0.57971875	2.0913048	1.850978292	0.000842143	0.001591917
CARD11	5.585584375	20.10621707	1.847861536	2.13E-07	7.44E-07
MDK	112.5696281	403.7233795	1.842549502	1.98E-11	1.38E-10
IFITM1	78.17202813	277.7088304	1.828848679	2.79E-09	1.35E-08
LGR6	2.872975	10.20603547	1.828805216	0.010500122	0.016238265
TYMP	20.14557188	71.4132744	1.825729509	1.07E-11	7.93E-11
RAC3	4.290090625	15.1601584	1.821204798	3.57E-06	1.02E-05
LPCAT1	9.710721875	34.27589413	1.819543849	1.96E-14	2.88E-13
CXCL16	56.45328125	198.2352768	1.812084376	4.30E-15	8.31E-14
P4HA1	12.88679375	45.2412464	1.811745312	8.11E-17	3.98E-15
POLD1	5.496396875	19.28791573	1.811139168	5.06E-15	9.39E-14
CAD	9.998828125	34.9793144	1.806671088	1.67E-16	6.67E-15
PDGFRB	23.649525	82.4718152	1.802089954	1.60E-11	1.14E-10
RETN	0.495325	1.724852	1.800025234	9.69E-06	2.55E-05
VAV2	11.37775625	39.57799467	1.798482437	1.16E-15	2.81E-14
ISG15	71.06969688	246.8506955	1.796332259	5.36E-10	2.90E-09
PAICS	15.60575938	54.20324107	1.796300559	2.80E-18	3.15E-16
POLR2J3	0.242778125	0.841698667	1.793665395	7.34E-11	4.50E-10
ASS1	62.45435313	215.8994773	1.789485713	9.20E-09	4.07E-08
BMP1	6.457321875	22.24904853	1.784735794	4.85E-16	1.43E-14
SCLY	0.2479875	0.853882133	1.783769537	9.05E-16	2.34E-14
PRIM2	2.37368125	8.1412176	1.778118364	3.62E-19	1.37E-16
BID	7.462325	25.53016427	1.774505721	4.35E-18	4.62E-16
GZMB	7.61209375	25.93284427	1.768415212	0.000107072	0.000232232
NR6A1	0.904078125	3.067551733	1.762568323	4.12E-11	2.71E-10
PGF	1.7611	5.923657333	1.750011356	1.94E-13	2.05E-12
PYCR3	4.535615625	15.21381147	1.746011344	7.14E-16	1.90E-14
LDHAL6B	0.203575	0.681238133	1.742598792	6.90E-10	3.67E-09
TRAJ3	0.758625	2.534926133	1.740484888	0.00092652	0.001744521
TNFRSF10A	5.220959375	17.40799467	1.737363182	3.39E-15	6.62E-14
CETP	0.6106	2.035725333	1.737243427	5.34E-14	6.81E-13
POLD3	6.784959375	22.44220773	1.725802524	1.88E-16	7.06E-15
UCN	0.68403125	2.228446667	1.703904292	2.84E-11	1.92E-10
TK1	37.70325313	122.1094181	1.695413565	2.37E-13	2.41E-12
CCL4L2	4.615015625	14.92541733	1.693363834	3.27E-08	1.31E-07
IGHG1	844.7191031	2724.113625	1.689243298	1.05E-05	2.76E-05
ISYNA1	10.12221563	32.6111664	1.68784093	6.42E-08	2.45E-07
AMDHD1	0.401115625	1.291538667	1.687000765	0.003322498	0.00558028
VEGFA	11.67116875	37.39849973	1.680031357	1.41E-12	1.25E-11
PLAUR	17.21638438	55.06411227	1.677330163	2.56E-11	1.74E-10
HSP90AA1	211.7557813	676.7466	1.676214376	6.65E-19	1.54E-16
PNPT1	6.8808375	21.9675824	1.674720027	1.15E-17	9.14E-16
PLXNA1	10.25962188	32.6592992	1.670516274	5.21E-14	6.69E-13
TDO2	0.646196875	2.0567984	1.670354714	2.53E-08	1.04E-07
TAP1	37.7286125	119.8217661	1.667159054	8.70E-10	4.55E-09
APLNR	11.18405	35.1879552	1.653638965	1.37E-08	5.90E-08
POLR1B	4.48415	14.08680053	1.651437533	1.79E-18	2.29E-16
KRAS	15.39334688	47.67871653	1.631038459	1.06E-08	4.61E-08
GGCT	13.47918438	41.7112104	1.629701976	1.49E-16	6.13E-15
OSMR	12.69225625	39.1173008	1.62385827	3.12E-10	1.75E-09
ICAM1	19.913225	61.36903813	1.623784083	1.58E-09	7.83E-09
TNFRSF12A	35.82019063	110.1795915	1.621012099	4.93E-11	3.13E-10
FCER1G	66.88745938	205.2183341	1.617351974	6.04E-10	3.24E-09
BDNF	0.173646875	0.531015467	1.612597435	2.73E-07	9.30E-07
UGT8	9.529453125	29.13737307	1.612405486	1.76E-08	7.50E-08
KLRC2	0.22600625	0.6860856	1.602025917	0.003899614	0.006464439
RLN2	0.41530625	1.260677067	1.601951276	0.000349118	0.000701776
PLXNA3	6.0629625	18.4005768	1.601656187	9.58E-14	1.13E-12
NMB	7.4874875	22.69719013	1.599960111	1.56E-11	1.12E-10
GNRH2	0.212625	0.6439464	1.598629372	6.88E-06	1.86E-05
ACSM3	1.898246875	5.738982667	1.596127384	1.23E-06	3.76E-06
POLR1C	4.60694375	13.90899253	1.594136037	5.01E-19	1.37E-16
DLL4	3.9793	11.95074027	1.586513413	1.26E-13	1.42E-12
HLA-DOA	7.90480625	23.7203016	1.585320347	0.000214763	0.000445116
CTPS1	3.00685	8.962296533	1.575615562	7.05E-16	1.90E-14
FGFRL1	16.5180875	49.15880453	1.573403174	8.34E-08	3.11E-07
PFAS	4.846384375	14.42036293	1.573126738	9.22E-16	2.35E-14
CD86	3.52338125	10.48008667	1.572618151	4.65E-09	2.16E-08
NFKBIE	9.677896875	28.729044	1.569744514	2.38E-14	3.35E-13
HSP90AB1	477.2522563	1416.427362	1.569432696	1.48E-17	1.05E-15
PFKFB2	6.057684375	17.9024312	1.563317207	7.89E-10	4.16E-09
OXTR	0.74348125	2.1864256	1.556205993	5.55E-12	4.42E-11
PSMD3	37.23289375	109.1100595	1.551134466	7.71E-15	1.31E-13
TAP2	6.7764375	19.85384533	1.550819533	1.33E-13	1.47E-12
STC1	10.76170313	31.52190027	1.550448095	3.16E-09	1.51E-08
HK2	14.74558125	43.14024533	1.548751688	7.54E-09	3.37E-08
PRIM1	2.181790625	6.3805576	1.548169847	2.01E-14	2.93E-13
S100A3	2.4316125	7.108053867	1.547541274	4.76E-08	1.86E-07
POLE	4.163553125	12.16442427	1.546780903	8.31E-15	1.39E-13
TLR8	1.115546875	3.258833067	1.546604316	0.001602849	0.002873712
TRAJ19	0.87064375	2.537390933	1.543191388	0.00113936	0.002107927
EDN1	9.611715625	27.91511467	1.538180612	4.81E-08	1.87E-07
TRBJ1-3	1.7725125	5.135571733	1.534729096	0.001471554	0.002658246
PYCR1	25.0703	72.57775893	1.53354825	3.18E-10	1.78E-09
CCR1	4.964721875	14.3181648	1.528061785	3.11E-08	1.25E-07
CMTM7	8.414175	24.24258827	1.526650008	4.08E-11	2.69E-10
CTSB	118.8201656	342.0267736	1.525329558	7.83E-14	9.36E-13
FPR2	0.742778125	2.137370133	1.524833531	0.006728598	0.010744414
LYN	16.72110938	47.951088	1.519892983	5.21E-13	5.04E-12
LDHC	0.308096875	0.879161867	1.512744762	0.001642828	0.00293713
AGMAT	9.134296875	26.01978827	1.510243638	3.93E-09	1.84E-08
ACYP1	4.657459375	13.25728373	1.509170124	1.96E-14	2.88E-13
UCK2	5.131396875	14.58812507	1.507370957	2.29E-16	7.82E-15
ENTPD6	15.64714375	44.4246128	1.505459872	2.93E-14	4.06E-13
TRAJ31	1.94869375	5.5266288	1.503892337	0.002798558	0.004767268
PDE7A	2.983040625	8.457813867	1.503501186	1.10E-15	2.77E-14
DTYMK	13.25240938	37.4465416	1.498577809	3.75E-16	1.20E-14
TNFSF13B	6.122721875	17.252276	1.494541646	5.31E-09	2.45E-08
ATIC	24.55477188	69.04814907	1.491599322	1.13E-18	1.81E-16
MARS2	5.28089375	14.81120267	1.487834772	4.36E-15	8.33E-14
PLPP2	13.3135125	37.3139736	1.486824755	4.25E-11	2.78E-10
C3AR1	5.3524375	14.9852416	1.485274394	1.28E-06	3.90E-06
CYBB	15.296125	42.64805947	1.479313881	2.42E-06	7.12E-06
TRBJ1-6	2.493625	6.933101333	1.475256323	0.000302944	0.000615869
PLXND1	16.3957125	45.40697813	1.46959543	7.34E-11	4.50E-10
POLR3G	1.428578125	3.951801867	1.46793068	2.56E-09	1.24E-08
SHMT2	24.3498125	67.34108027	1.467576201	1.61E-13	1.73E-12
UNC93B1	29.74861875	82.25329547	1.467250797	1.74E-12	1.50E-11
ABCC4	3.824484375	10.55317253	1.464339614	5.36E-09	2.46E-08
ITGB2	11.99473125	33.02132773	1.460997296	3.09E-06	8.98E-06
PLXNC1	2.946446875	8.108957067	1.46054012	2.92E-08	1.19E-07
KYNU	0.996459375	2.741961067	1.460325193	6.99E-06	1.88E-05
AEN	6.2993125	17.32884907	1.45990955	2.47E-14	3.45E-13
GNPNAT1	9.574709375	26.32820267	1.459308435	4.97E-14	6.42E-13
FADS2	5.122146875	14.06686773	1.457480593	1.08E-05	2.83E-05
POLA1	2.07470625	5.696467733	1.457160525	2.11E-14	3.06E-13
HPRT1	26.38725625	72.1891096	1.451939863	8.05E-18	7.00E-16
TRAJ4	0.440353125	1.200930933	1.447420373	0.018475799	0.027419863
CMTM8	16.11475938	43.9434584	1.44726577	8.44E-13	7.88E-12
NR5A2	2.6029125	7.092071467	1.44608026	3.37E-07	1.13E-06
GUCY1A2	0.56043125	1.525662133	1.444826196	7.03E-09	3.16E-08
POLA2	0.909296875	2.456362133	1.433699968	3.65E-17	2.12E-15
CCL4	8.42335	22.72126053	1.431576857	2.93E-06	8.54E-06
PLA2G4E	0.2971375	0.799519733	1.428002951	4.82E-06	1.34E-05
NANP	2.987840625	8.026288267	1.425629777	3.22E-14	4.37E-13
PGM3	6.27419375	16.8503736	1.425278593	7.16E-15	1.23E-13
ZC3HAV1L	6.09570625	16.3369728	1.422275394	5.92E-10	3.18E-09
PROCR	15.07465313	40.3587536	1.420756815	4.44E-08	1.74E-07
NT5C3A	14.58631563	39.04412133	1.420489829	2.13E-15	4.85E-14
HNF4A	24.15868438	64.49212907	1.416581207	2.06E-08	8.63E-08
CIITA	3.251690625	8.666170933	1.414204691	5.31E-05	0.000121534
LCP2	5.927625	15.77431733	1.412051485	3.31E-09	1.57E-08
POLR2J2	0.47424375	1.260485867	1.410279276	4.57E-09	2.14E-08
IL23A	2.38451875	6.336165067	1.409911793	3.60E-13	3.57E-12
GART	11.57651563	30.75131493	1.409447015	1.13E-16	4.91E-15
PLSCR1	25.6531375	68.12337973	1.409014727	2.27E-15	4.99E-14
NPL	3.648609375	9.673930933	1.406755535	1.63E-12	1.41E-11
APOBEC3H	0.852115625	2.2585392	1.406268843	1.30E-05	3.33E-05
NME2	0.696675	1.8395096	1.400763507	6.90E-15	1.20E-13
CA8	2.308509375	6.090464533	1.399590679	0.002654988	0.004546994
NUDT5	10.893725	28.6842328	1.396760578	1.48E-18	2.17E-16
HLA-DQA2	15.30562813	40.2959768	1.396573553	0.021861614	0.03190028
JAG2	5.164234375	13.56901947	1.393690089	6.28E-11	3.89E-10
AGRP	0.325034375	0.852851467	1.3917022	1.16E-06	3.58E-06
ENTPD2	13.2885875	34.84911307	1.390934176	0.000333886	0.000675899
NFYA	10.506175	27.5230912	1.389404992	5.32E-15	9.69E-14
HMBS	5.12026875	13.41335387	1.389378572	4.87E-15	9.14E-14
BST2	122.6486844	321.1528101	1.388728162	1.70E-07	6.05E-07
NEU3	2.2337875	5.838476533	1.386100019	1.05E-13	1.24E-12
BUD23	10.47520313	27.370416	1.385639143	1.33E-19	8.51E-17
KLRD1	0.511971875	1.335551733	1.383299397	4.23E-05	9.87E-05
C3	106.6367625	276.6039712	1.375116984	0.000764957	0.001456083
PDGFB	8.193946875	21.2162008	1.372535891	1.64E-10	9.59E-10
SEMA4F	1.4592125	3.77492	1.371256077	2.02E-11	1.41E-10
ADAR	50.32430313	129.9288331	1.368394427	6.04E-16	1.68E-14
ACP5	20.5582	52.95200027	1.36497123	4.98E-08	1.93E-07
ACHE	7.63658125	19.607544	1.360410017	0.033696649	0.047259303
IL27RA	7.27139375	18.64586027	1.358551535	5.02E-10	2.73E-09
GFPT1	28.19530313	72.29625973	1.358466158	2.47E-12	2.07E-11
IL32	56.01277813	143.6088824	1.358317094	1.53E-08	6.56E-08
LILRB3	2.18723125	5.593267467	1.35458556	3.69E-08	1.46E-07
PTDSS1	16.93079375	43.19133787	1.351092394	1.51E-16	6.13E-15
CCR5	2.655775	6.773321067	1.350730458	2.83E-05	6.83E-05
PDIA3	157.6848625	401.8169472	1.349494243	2.29E-16	7.82E-15
POLR1A	7.758075	19.71262267	1.345349104	4.46E-14	5.81E-13
IRF9	1.3885	3.5255824	1.344334423	1.61E-12	1.40E-11
CTSS	57.41900625	144.8266349	1.334726684	2.61E-09	1.27E-08
GSTO2	3.139365625	7.9088784	1.333000051	4.43E-10	2.43E-09
AHCY	57.29562188	143.9452253	1.329023128	1.61E-13	1.73E-12
FASLG	0.9502	2.385596267	1.328046793	0.00116319	0.0021396
ARTN	0.73595625	1.844663733	1.325665938	0.001921146	0.003374803
ADSL	0.520009375	1.300132	1.322048567	4.61E-16	1.42E-14
GGT5	8.894853125	22.22820187	1.321348559	6.23E-07	1.99E-06
NRAS	21.78822188	54.36819307	1.319214417	3.00E-14	4.12E-13
PSMD14	8.885109375	22.08957973	1.31390453	8.98E-18	7.47E-16
SMS	51.72927813	128.4997845	1.312712976	1.16E-15	2.81E-14
PLA2G15	5.00928125	12.42302187	1.310340628	1.17E-14	1.85E-13
DBH	0.240540625	0.595995467	1.309020785	0.002456977	0.004242056
CACYBP	18.96812813	46.93051467	1.306948969	3.03E-15	6.10E-14
SPHK1	5.084915625	12.54516373	1.30283556	1.79E-08	7.59E-08
POLR3A	4.7249	11.65001973	1.301976698	6.87E-14	8.42E-13
GLA	5.2854875	13.01933253	1.300547039	5.12E-15	9.42E-14
CSF3R	2.71824375	6.694077867	1.300210502	9.11E-05	0.000200802
GMPS	11.48439063	28.266996	1.299444265	3.42E-14	4.61E-13
CMTM6	28.281375	69.59055253	1.299039199	5.52E-17	2.86E-15
GMFB	9.667209375	23.78008667	1.29858258	6.40E-15	1.13E-13
IL23R	0.230509375	0.565658133	1.295104968	9.57E-06	2.53E-05
RENBP	5.554634375	13.6086808	1.292763365	5.21E-07	1.68E-06
SGPL1	15.89204375	38.92149307	1.292262384	6.69E-12	5.22E-11
HDGF	128.4312656	314.0488085	1.289992337	3.15E-15	6.27E-14
VCAM1	6.19948125	15.1516784	1.289258208	1.02E-06	3.18E-06
NR2C1	4.721890625	11.5380664	1.288964942	1.52E-14	2.27E-13
ENOPH1	24.66794375	60.26891253	1.288776572	3.96E-17	2.23E-15
MTHFD1	6.63674375	16.1900872	1.286563279	1.28E-14	1.96E-13
IGF1R	9.5873375	23.38450773	1.286350934	0.003747901	0.006234552
EPRS1	31.54504375	76.9243248	1.286026524	1.50E-15	3.45E-14
EARS2	5.044715625	12.27293173	1.282635068	6.09E-15	1.09E-13
POLR3K	8.303128125	20.1904432	1.281945714	2.26E-16	7.82E-15
CXCL2	26.36249063	64.09565707	1.28173993	0.000166956	0.000352135
NEU1	13.06444063	31.76025467	1.281577126	0.000406513	0.000808378
HLA-DQA1	26.43457188	64.2018416	1.280188719	0.000532596	0.001044981
ACP6	2.483490625	6.027588267	1.279211572	1.25E-14	1.95E-13
LHB	0.4154375	1.0081624	1.2790247	8.24E-08	3.08E-07
IFIH1	8.83726875	21.4019768	1.276071594	1.11E-10	6.67E-10
PSPH	8.025640625	19.4168656	1.274621869	1.25E-10	7.38E-10
SEM1	10.156325	24.48270187	1.269384313	1.19E-13	1.35E-12
LCLAT1	4.9133	11.82867013	1.267523648	3.41E-12	2.80E-11
TNFRSF21	73.71920625	177.4104021	1.26697816	5.56E-09	2.55E-08
ODC1	67.62308125	162.4209312	1.264149905	7.89E-10	4.16E-09
ALDH5A1	5.724503125	13.74330747	1.263506864	9.09E-08	3.38E-07
SEMA4G	12.0614375	28.93803333	1.262565018	2.08E-07	7.28E-07
ITPA	25.699325	61.63165653	1.261941101	1.05E-16	4.78E-15
PSMD11	22.78837813	54.61282373	1.260941503	1.49E-16	6.13E-15
LGR4	22.64583438	54.2161208	1.259476195	3.13E-09	1.49E-08
IKBKE	7.236809375	17.28585307	1.256166128	2.68E-10	1.52E-09
RRM2B	9.38173125	22.36349333	1.253219486	8.41E-12	6.41E-11
KMO	0.3257625	0.7746464	1.249717381	2.30E-07	7.95E-07
TLR7	1.271471875	3.023139467	1.249547987	0.001466564	0.002651737
IRF7	19.17882813	45.5797192	1.248877466	3.09E-10	1.75E-09
PIK3CB	9.926675	23.5875064	1.248640445	1.75E-13	1.86E-12
ADCY3	7.794721875	18.51339227	1.247999817	1.28E-10	7.54E-10
PTAFR	9.0357375	21.44435627	1.246883744	8.26E-08	3.09E-07
ITK	1.3292125	3.153874667	1.246553564	0.000460149	0.000908427
MBOAT1	8.241215625	19.5385584	1.245394962	1.39E-09	6.94E-09
CCL24	8.5010625	20.13057573	1.243673362	0.020716264	0.030391267
GDF9	0.274503125	0.648921867	1.241222208	0.002941526	0.00498861
SRM	78.68324688	185.8947472	1.240357608	8.99E-16	2.34E-14
OPLAH	13.76200625	32.49696053	1.239613984	6.03E-07	1.93E-06
IL2RG	17.5697875	41.48679307	1.239555398	2.49E-05	6.10E-05
PMM2	2.785759375	6.576585067	1.239268002	5.59E-13	5.34E-12
KDR	6.54554375	15.42462427	1.236650397	5.11E-09	2.37E-08
HGF	1.177109375	2.7732768	1.236343239	0.001088693	0.002023975
SEMA7A	5.826253125	13.69863467	1.233391821	4.86E-06	1.35E-05
POLR2H	19.0613	44.73790427	1.23085116	2.41E-16	8.09E-15
TNFRSF4	3.806240625	8.9282904	1.230017183	2.27E-08	9.41E-08
GLS	12.0648625	28.25548907	1.227719687	1.04E-09	5.36E-09
HSPA5	218.4459563	511.1666267	1.226517248	2.85E-15	5.92E-14
LTBP2	18.59599688	43.4724304	1.225108666	5.12E-06	1.42E-05
S100A6	1022.617766	2389.79523	1.224620011	1.04E-08	4.53E-08
IL12RB2	0.712453125	1.663421067	1.223286406	2.93E-05	7.08E-05
CANX	120.2646938	280.3028179	1.220773077	3.38E-16	1.10E-14
SMPD4	15.21540625	35.45418987	1.220423277	1.26E-14	1.95E-13
FLAD1	13.36742813	31.1459776	1.220323936	2.18E-18	2.61E-16
PKM	160.623225	373.5402341	1.217583133	1.00E-11	7.47E-11
SDC4	161.3601594	375.0930181	1.216963995	1.18E-09	5.99E-09
AREG	26.16266875	60.7461344	1.215282893	0.028338533	0.040156751
UMPS	5.311640625	12.31823413	1.21356601	2.45E-15	5.26E-14
PLCB2	2.757834375	6.388956267	1.212044448	1.29E-07	4.70E-07
CLEC11A	11.35852813	26.27406827	1.209863706	3.82E-06	1.08E-05
CDK4	20.43264375	47.21590187	1.208396943	1.19E-11	8.73E-11
TNFRSF10C	1.671871875	3.861789067	1.207805076	0.021592521	0.031555763
ICOS	1.3245875	3.0591352	1.20758072	2.34E-07	8.07E-07
LAP3	42.63579375	98.3879624	1.2064167	4.78E-11	3.05E-10
ACVR2B	1.316590625	3.036332	1.205522717	6.59E-08	2.51E-07
LCK	7.808353125	17.99647973	1.204624527	2.20E-05	5.45E-05
GNPDA1	15.7343875	36.1614416	1.200531174	1.29E-13	1.44E-12
TINAGL1	28.379325	64.91650507	1.193745056	4.48E-10	2.45E-09
MX2	4.94495625	11.29987333	1.192276939	3.34E-07	1.12E-06
IL20RA	4.44900625	10.16256827	1.191710013	8.90E-06	2.36E-05
SEMA6B	5.525725	12.61347573	1.190730205	9.99E-08	3.68E-07
AGPS	9.40056875	21.45785493	1.190685912	5.88E-14	7.45E-13
CMTM3	11.56321563	26.30667067	1.185886021	1.60E-07	5.72E-07
PTK2	11.75657188	26.70848187	1.183830531	8.73E-15	1.44E-13
ISG20L2	13.78448438	31.29108453	1.18270636	1.17E-15	2.81E-14
PSME3	42.23298125	95.70054987	1.180157123	8.90E-17	4.26E-15
DEFB131B	0.549040625	1.2422376	1.177956334	2.91E-05	7.02E-05
NNMT	27.40107188	61.84785413	1.174491211	7.59E-05	0.000168859
CPOX	9.470353125	21.32887413	1.171317687	2.21E-12	1.87E-11
EED	3.770871875	8.490684	1.170982648	2.24E-15	4.99E-14
ADM2	4.87840625	10.9806016	1.170475289	3.42E-05	8.18E-05
IL21R	1.087903125	2.4387952	1.164618518	1.50E-05	3.81E-05
ALOX5	10.35030313	23.1731736	1.162782617	1.03E-05	2.70E-05
PDE3B	1.6985125	3.795368267	1.159968042	2.01E-06	5.99E-06
TMSB10	2293.141238	5123.470887	1.159796278	3.90E-12	3.16E-11
TAPBP	115.0815625	256.9857909	1.159031879	8.11E-14	9.64E-13
TBK1	3.3771	7.531786933	1.157207288	3.68E-14	4.85E-13
CBLC	47.58344375	106.0992413	1.156882748	3.21E-07	1.08E-06
TNFRSF10D	4.99644375	11.1252184	1.15486014	9.73E-07	3.04E-06
IRF3	14.91032813	33.10107147	1.15056591	2.71E-15	5.69E-14
PTGES2	14.194375	31.50655707	1.150332784	2.21E-14	3.14E-13
SRC	36.304525	80.52315307	1.149254288	1.28E-10	7.54E-10
PSMD1	14.23688125	31.53857867	1.147484502	5.74E-16	1.64E-14
RELB	16.06980625	35.5957408	1.147352091	7.46E-12	5.80E-11
CPT1C	1.202215625	2.6627024	1.147195517	0.000598061	0.001165061
PTGES	8.226653125	18.21561093	1.146797863	0.004098808	0.006771174
SH2D1A	1.45995	3.231393067	1.14623729	6.66E-05	0.000149268
CHKA	9.311375	20.608712	1.146188213	7.13E-08	2.70E-07
ALDH18A1	46.04255625	101.7419245	1.143874451	5.99E-12	4.76E-11
NCR1	0.41633125	0.919981067	1.143872319	0.001159993	0.0021396
LMBR1	6.2971125	13.91419493	1.143795091	8.44E-13	7.88E-12
POLR1H	4.31196875	9.522120267	1.142936128	4.67E-16	1.42E-14
MX1	15.83805938	34.9683896	1.142655783	0.000248118	0.000510376
MINPP1	9.573659375	21.11620107	1.141207927	1.59E-12	1.39E-11
AK7	1.176884375	2.5936136	1.139990974	5.51E-05	0.000125625
PLA2G4A	10.6421125	23.43679493	1.13899073	0.004568053	0.007456216
IFNGR1	44.78814375	98.63389787	1.138966673	9.59E-12	7.25E-11
GUSB	28.01592188	61.50137333	1.134371661	2.32E-13	2.37E-12
EIF2AK2	16.00274375	35.11821787	1.133900351	5.89E-11	3.68E-10
BMP4	17.66504688	38.74821573	1.133232302	0.002068333	0.003613445
IL18R1	1.903084375	4.165013867	1.129981773	8.19E-07	2.58E-06
TNFRSF11A	6.754553125	14.78129013	1.129839965	2.82E-05	6.82E-05
ACSL4	20.01815	43.804316	1.129764372	6.15E-11	3.82E-10
RASGRP3	2.001159375	4.370957067	1.127113137	3.93E-09	1.84E-08
ETNK1	11.50427188	25.02654933	1.12128971	5.36E-09	2.46E-08
HCK	7.907146875	17.1856256	1.119973242	8.34E-06	2.22E-05
HDAC1	54.36325	118.0946397	1.11923987	8.83E-15	1.44E-13
CCL15	1.581428125	3.427881067	1.116089067	3.79E-05	8.92E-05
CD1B	0.307721875	0.666766133	1.115553824	0.001371489	0.002501104
KIR2DL4	0.638834375	1.382733333	1.114009103	0.002547653	0.004374919
DCK	14.67804688	31.7559136	1.113365267	3.21E-13	3.21E-12
ASNS	0.299628125	0.647771467	1.11231187	5.58E-08	2.14E-07
TRBJ1-4	2.3140875	5.0007968	1.111714568	0.005903744	0.009499827
C5AR1	11.69146563	25.24640613	1.110622237	5.83E-05	0.000132101
NOS3	4.339928125	9.367451467	1.109985448	1.26E-07	4.59E-07
NRP1	9.430375	20.34755467	1.109468378	2.98E-08	1.21E-07
POLE3	30.82850313	66.31176667	1.10500005	2.61E-15	5.54E-14
TYROBP	97.33824063	209.2307195	1.104016082	1.93E-05	4.82E-05
GNE	11.54754063	24.8190688	1.103863366	0.000747777	0.001424798
IL15RA	11.28994063	24.25400827	1.103185291	1.09E-10	6.55E-10
CTPS2	7.20305	15.47350933	1.103120608	1.56E-12	1.37E-11
HSPA1B	38.4509375	82.57478133	1.10268247	3.91E-06	1.10E-05
TRIM27	11.64496875	24.99600693	1.101990877	2.09E-16	7.54E-15
PSMC4	57.06830313	122.0048323	1.096176718	2.21E-14	3.14E-13
TNFAIP3	25.14701563	53.68975173	1.094259538	3.93E-07	1.31E-06
ADRM1	42.73036563	91.18206533	1.093488426	2.92E-13	2.96E-12
CCL22	4.068165625	8.668433067	1.091392815	4.65E-05	0.000107838
CMTM4	13.14414063	28.00648587	1.091341151	2.95E-07	1.00E-06
RN7SL1	950.6351438	2024.753183	1.090782412	0.003673729	0.006132498
LYPLA1	33.28821875	70.8556872	1.089871981	2.78E-11	1.89E-10
SORD	4.50323125	9.5778912	1.088747483	9.92E-07	3.09E-06
MAP3K8	7.54874375	16.0499144	1.088257124	4.11E-07	1.36E-06
HEXB	31.72638125	67.38602027	1.08676635	9.46E-13	8.66E-12
GPAT4	8.695728125	18.46934347	1.086753844	3.51E-14	4.69E-13
NIT2	5.33144375	11.308796	1.084847168	3.85E-16	1.21E-14
RRM1	22.36607188	47.286172	1.080106455	3.78E-10	2.08E-09
CD4	17.54384375	37.09000507	1.080065597	1.77E-05	4.45E-05
FGF18	2.166284375	4.5781192	1.079532384	0.001076715	0.002003654
LPGAT1	14.11745	29.83162667	1.079363126	1.09E-09	5.58E-09
INPP5D	8.655365625	18.28826	1.07925115	7.20E-06	1.93E-05
PTPRC	11.5233	24.34080507	1.078822956	0.00045477	0.000898735
HLA-F	24.68857188	52.13844293	1.078504113	3.68E-06	1.05E-05
TRAV30	0.72845625	1.538038133	1.078177039	0.016162082	0.024287559
CHUK	6.70588125	14.15539467	1.077853133	8.54E-13	7.93E-12
C5AR2	0.369340625	0.779237333	1.077110841	1.34E-06	4.06E-06
EPOR	2.34855625	4.954924267	1.077088859	4.01E-07	1.33E-06
TRMT11	3.80535	8.0233864	1.076182125	1.51E-11	1.09E-10
CNTF	0.31195	0.657560533	1.075808902	8.80E-07	2.77E-06
WFIKKN1	0.39783125	0.838271733	1.075261377	0.002369415	0.004101982
PIK3R5	2.14598125	4.520993867	1.07500249	8.48E-05	0.000187814
CMPK2	7.8761875	16.5782056	1.073718499	4.52E-05	0.00010523
TBXAS1	4.135490625	8.7043864	1.073684104	2.57E-06	7.55E-06
INSL3	1.10326875	2.321252267	1.073119053	2.58E-07	8.86E-07
TYK2	15.93974375	33.53549707	1.073060549	1.33E-13	1.47E-12
SOCS1	12.14699063	25.5011656	1.069964256	8.04E-06	2.14E-05
IREB2	8.524028125	17.87504613	1.068339707	2.42E-11	1.66E-10
SYNJ2	6.34266875	13.2899472	1.067173469	1.31E-11	9.48E-11
HLA-DQB1	41.51333125	86.91474693	1.066026276	0.004098808	0.006771174
ADO	13.05051563	27.28113467	1.063796841	2.15E-14	3.09E-13
PPP3CA	19.31055625	40.3441392	1.062969386	1.84E-12	1.58E-11
POLR3D	6.6968625	13.990724	1.06291337	4.45E-12	3.58E-11
CCR4	1.858046875	3.871193333	1.058991461	2.99E-05	7.19E-05
CD72	2.16523125	4.4993488	1.055195097	6.87E-09	3.10E-08
TXNRD1	25.9206125	53.787588	1.053173486	1.85E-11	1.31E-10
PAFAH1B2	21.45573125	44.50575787	1.052628923	2.30E-15	5.00E-14
WNT5A	7.722896875	16.00119573	1.050965706	4.98E-08	1.93E-07
UCKL1	19.7736	40.95295707	1.050392074	5.40E-13	5.19E-12
FLT1	5.945878125	12.31444187	1.050389444	5.20E-08	2.01E-07
TGFB2	2.363471875	4.8915808	1.049393076	4.76E-05	0.000110004
GRK2	38.19514063	79.020604	1.048839771	1.27E-11	9.28E-11
PYCR2	9.410690625	19.4592984	1.048087188	3.03E-14	4.15E-13
DDX58	9.57714375	19.80181893	1.047965596	1.81E-07	6.39E-07
GLB1	28.7426125	59.4250104	1.047879052	1.89E-11	1.33E-10
MTAP	2.932609375	6.05302	1.045470202	1.32E-07	4.76E-07
CRLF3	5.86185625	12.09042507	1.044435472	6.87E-14	8.42E-13
GUCY2C	10.48483125	21.59065333	1.042103258	0.000452102	0.000895312
TRAV41	0.8464125	1.742597067	1.041806181	0.004024531	0.006665738
CHST11	6.977434375	14.36168427	1.041456396	0.000122482	0.000264159
SEMA5A	3.4499375	7.0860864	1.03841883	2.62E-05	6.37E-05
IL12RB1	2.228696875	4.5751264	1.037611193	3.92E-05	9.23E-05
GSS	12.93955313	26.5530904	1.037091986	1.85E-11	1.31E-10
POLR3F	6.324390625	12.95907227	1.034964057	3.79E-11	2.52E-10
SH3BP2	6.3004375	12.88514053	1.032184355	4.92E-13	4.78E-12
TRAF3	7.537440625	15.41072613	1.031788204	1.29E-11	9.35E-11
FCSK	5.057465625	10.33970213	1.031708111	1.08E-10	6.51E-10
ENG	49.29424063	100.7757075	1.031656909	1.72E-08	7.35E-08
ACP1	23.99579688	49.0401608	1.031181985	1.16E-15	2.81E-14
GALC	13.63244688	27.85250107	1.030762349	3.46E-08	1.39E-07
TFR2	2.770365625	5.655914133	1.029683826	0.000246605	0.000507809
IFNAR2	0.5571875	1.136816267	1.028764305	6.19E-12	4.87E-11
IL2RB	10.34517813	21.0987568	1.028199508	0.00054513	0.001067383
PAK2	34.03502813	69.36698933	1.027228968	7.29E-14	8.82E-13
TXK	0.6372875	1.2978416	1.026098046	4.38E-06	1.22E-05
TLR4	2.066825	4.195663467	1.021482725	0.000273544	0.000559668
CCL8	5.10035	10.3486392	1.020772915	0.006018417	0.009674985
PAK4	19.79955	40.13005573	1.019215518	5.16E-08	1.99E-07
TGFB3	4.30105625	8.715121067	1.018829707	0.000990691	0.001858032
HEXA	2.444625	4.950546933	1.017974746	8.44E-13	7.88E-12
SEPHS2	99.61467188	201.3894936	1.015558268	7.03E-09	3.16E-08
ADSS2	19.02803125	38.31809307	1.009899466	1.06E-14	1.69E-13
CMKLR1	4.0197125	8.089800267	1.009011764	0.001408219	0.002560764
IMPA1	10.81795	21.76915467	1.008858252	2.63E-09	1.27E-08
ACER3	8.808253125	17.71109573	1.007725636	4.35E-11	2.83E-10
APOBEC3F	2.847621875	5.722645067	1.006924541	6.17E-06	1.67E-05
CANT1	49.43774063	99.32307093	1.006516057	2.27E-08	9.41E-08
GREM1	34.01824688	68.2163184	1.003808102	0.001249192	0.002291183
IGF2R	12.99029688	26.034268	1.002977441	3.85E-09	1.82E-08
OGFR	22.6120625	45.30584107	1.002604472	6.90E-11	4.26E-10
GNRH1	0.8996625	1.802118133	1.002237792	3.07E-06	8.92E-06
ADH1C	216.7551438	108.240132	-1.001830726	0.011331878	0.01743997
FGF10	5.26048125	2.605250133	-1.013772895	0.002941533	0.00498861
RBP7	13.01730625	6.4063168	-1.022863886	8.26E-05	0.000183407
SLIT2	9.357165625	4.596009333	-1.025689862	0.034091597	0.047673421
PDE1C	2.209734375	1.077026933	-1.03681863	8.59E-05	0.000189835
SST	208.8309438	101.7832104	-1.036835899	1.07E-06	3.29E-06
CNTFR	14.49267188	7.058709867	-1.037847167	2.17E-09	1.06E-08
FAM3B	42.65579688	20.7075536	-1.042584693	0.000176623	0.000370076
ENTPD3	7.87454375	3.8209776	-1.043254536	7.81E-07	2.47E-06
CXCL12	45.12271875	21.6933816	-1.056599036	0.000134745	0.000288654
CDO1	5.295453125	2.5391912	-1.060385106	7.39E-05	0.000165256
PTX3	3.572540625	1.6718552	-1.095500516	0.000211474	0.000438775
CXCL17	445.2768375	208.2689632	-1.096254706	0.00022631	0.000467023
NME5	2.05458125	0.9406992	-1.127039002	0.000735124	0.001402085
GSTM2	2.089328125	0.948521333	-1.139286956	1.69E-05	4.27E-05
HDC	2.87464375	1.2945216	-1.150964138	6.76E-06	1.83E-05
ACACB	14.11801563	6.268390133	-1.171370445	0.001543666	0.002783255
CHIA	8.002440625	3.542892267	-1.175512471	0.000472998	0.000930911
GPAT3	15.3303	6.680058933	-1.198453194	2.02E-05	5.03E-05
GSTM1	24.01110313	10.40376213	-1.206596366	0.017851824	0.026576296
GDF10	2.534465625	1.091604267	-1.215231658	0.000103513	0.000225906
ACKR1	62.44900938	26.2857256	-1.248399127	1.00E-08	4.38E-08
SEMA6D	7.496225	3.151928533	-1.249929433	0.008018797	0.012656731
CYP2C18	32.44634688	13.6385712	-1.250363542	0.000462861	0.000912838
MAOB	73.0020625	30.31193253	-1.268051391	2.21E-06	6.52E-06
PNOC	2.996234375	1.21714	-1.299655359	1.20E-05	3.10E-05
GPT	16.33450625	6.6304208	-1.300750507	0.006463473	0.010355631
S100A12	28.51714688	11.55557573	-1.303240507	2.44E-05	5.98E-05
PDE2A	8.738759375	3.5123936	-1.314973955	3.69E-05	8.73E-05
NPR1	12.17564063	4.883586933	-1.317984598	0.00389065	0.006455172
GLP2R	2.82186875	1.1307064	-1.31942652	7.64E-05	0.00016977
ADIPOQ	2.85495	1.1410992	-1.323041263	4.63E-09	2.16E-08
TGFBR3	35.058225	13.7419872	-1.35116231	0.015273156	0.023042229
AR	2.6972875	1.048668	-1.3629513	0.001821971	0.003224265
FGF2	8.3382625	3.2262496	-1.369888733	0.016429949	0.024612758
PTGS1	37.7043	14.55595733	-1.373119338	1.11E-07	4.05E-07
PLA2G5	3.4385875	1.323291467	-1.377685195	0.007654686	0.012132075
BTC	21.74357188	8.2383712	-1.400157918	0.033565867	0.04714501
GPR17	2.47604375	0.933396533	-1.407474792	0.006696852	0.010702655
FABP4	33.73567188	12.7056344	-1.408806483	1.10E-09	5.62E-09
MASP1	1.485125	0.556405067	-1.416376903	2.43E-05	5.97E-05
CBR1	93.73219375	35.0001128	-1.421185077	1.01E-06	3.13E-06
AKR1C1	25.34210625	9.3969336	-1.431274476	6.69E-12	5.22E-11
VIPR2	3.813075	1.41332	-1.431866754	1.98E-05	4.94E-05
PTH1R	2.77471875	1.025058133	-1.436635814	4.00E-06	1.12E-05
AKR1C2	24.3773375	8.970770933	-1.442236685	1.54E-12	1.36E-11
GDF7	1.41539375	0.5143096	-1.460494466	8.46E-06	2.25E-05
MAPT	2.770553125	0.9652592	-1.521185726	0.008515249	0.013385104
AOC3	108.3290094	37.6217568	-1.525780509	0.000710422	0.001360397
IGKV2-40	3.803790625	1.308850667	-1.539137335	0.025359979	0.036394329
NPY	7.127709375	2.440309867	-1.546374163	2.90E-06	8.48E-06
IGHD3-16	5.948559375	2.017294667	-1.560118484	0.015146796	0.022905787
SLC22A17	22.47405	7.581784267	-1.567650821	1.23E-05	3.18E-05
EDN3	17.0206375	5.706427733	-1.576625278	0.004612819	0.007522867
ADRB2	8.9723625	2.965046133	-1.597433357	4.46E-13	4.36E-12
AKR1B10	556.1160031	183.4049928	-1.60035294	1.46E-06	4.42E-06
CSRP1	348.0787719	113.0370003	-1.622618746	0.012006876	0.018360634
AGTR1	6.52679375	2.0950992	-1.639355895	1.22E-05	3.16E-05
PGR	2.316409375	0.7399552	-1.646380409	0.003223243	0.005418368
IGKV6D-41	1.8801375	0.6000056	-1.647790303	0.003211157	0.005407521
GHR	6.529834375	2.0698736	-1.657503729	7.38E-08	2.79E-07
CMA1	3.651546875	1.156009067	-1.659355038	1.13E-10	6.73E-10
NRG2	2.0329	0.640084533	-1.667204896	5.68E-06	1.56E-05
IGKV1D-17	17.23195313	5.3597848	-1.684839249	0.032274631	0.045498429
BMP3	9.240878125	2.8703408	-1.686807911	0.001247918	0.002291043
GPER1	11.98536875	3.7124776	-1.69082007	3.21E-07	1.08E-06
PTGDR2	5.9346875	1.8340152	-1.694166469	0.000262133	0.000536896
CXCR2	10.1632	3.129386933	-1.699402766	0.00990117	0.015386627
DGKG	4.986984375	1.5094088	-1.724184092	5.58E-05	0.000126856
ADCY5	29.61659063	8.7116264	-1.765391581	0.000356625	0.00071512
ASPA	3.353509375	0.9674424	-1.793423962	3.37E-12	2.78E-11
TAC1	6.544290625	1.883642933	-1.796711307	0.001041133	0.001946909
TSLP	1.907096875	0.544474133	-1.808442714	1.60E-06	4.82E-06
DES	3612.174459	1025.289353	-1.816836455	1.46E-07	5.25E-07
EDN2	6.994953125	1.969947733	-1.828157037	0.00223708	0.003886952
PCSK2	3.131359375	0.878261867	-1.834066021	2.86E-11	1.92E-10
PTN	53.62291563	15.0177944	-1.836176719	7.64E-08	2.87E-07
TNFRSF17	21.15832813	5.839441067	-1.857323444	0.033827859	0.047373861
CKM	4.394153125	1.195844533	-1.877555302	0.000105021	0.000228562
GPX3	222.1079406	59.087736	-1.910330345	3.39E-15	6.62E-14
S100B	19.9831375	5.130640533	-1.96157226	2.31E-08	9.56E-08
HSPA2	33.14699688	8.5070032	-1.962155266	0.008554591	0.013435905
TPM2	999.7281563	254.2777347	-1.975130713	0.025019586	0.035986819
IGHD2-15	5.635659375	1.4332448	-1.975299372	0.004134241	0.006812061
IGKV1D-39	162.4376594	41.30674453	-1.975436876	0.020119895	0.029584442
ADH1B	26.80574688	6.807261067	-1.977395988	1.17E-11	8.61E-11
OTC	31.45513125	7.986648	-1.977633346	0.007737384	0.012242858
CKB	533.6658906	133.7519016	-1.996377401	2.77E-08	1.13E-07
GHRL	21.1677875	5.277765867	-2.003871228	0.016500303	0.024698811
LRAT	2.017978125	0.491313333	-2.038195239	0.000120324	0.000259797
PGC	11103.60073	2675.103396	-2.053361037	0.019912693	0.029347443
AMPD1	3.145515625	0.733127733	-2.101160042	0.000287005	0.000585011
IGKV1D-12	43.81392188	10.1315144	-2.112539523	0.033088663	0.046577345
CYP1A1	2.228090625	0.503445333	-2.145900877	0.001920062	0.003374803
GSTA1	269.1264656	58.87536	-2.19254839	0.00116319	0.0021396
CKMT2	8.790828125	1.898148	-2.211406594	6.06E-12	4.79E-11
ALDH3A1	135.5834875	27.7244168	-2.289952468	1.19E-05	3.09E-05
RDH12	9.07953125	1.830492	-2.310386349	2.40E-08	9.89E-08
IGHA2	3762.534478	757.7458384	-2.311918873	0.004963413	0.008080859
GSTM5	7.49169375	1.495785333	-2.324388783	1.94E-11	1.36E-10
ANGPTL1	38.18362188	7.422939467	-2.362891446	1.02E-07	3.74E-07
GSTA2	50.31639688	9.740910133	-2.368900135	0.019687926	0.029060959
IGKV2-28	64.25671563	12.25431653	-2.39055722	0.027716675	0.039392273
ESRRG	4.901296875	0.9203664	-2.412883314	2.06E-12	1.76E-11
ANGPTL7	6.00724375	1.1259696	-2.415535327	0.000147217	0.000313266
VEGFD	9.79855	1.832735467	-2.418569708	1.48E-14	2.23E-13
IGKV1-33	81.43066563	14.6732344	-2.472385278	0.017693767	0.026361508
IGKV2D-28	71.040425	12.7336864	-2.479990073	0.022869274	0.033218619
PLA2G2C	2.742484375	0.4726672	-2.536586741	0.000281974	0.000576299
IGHA1	22565.93931	3853.068952	-2.550066923	0.004392064	0.007193509
IGLV2-8	1018.807478	170.5289728	-2.578792676	0.023828246	0.034454598
IGKV1-17	858.1927219	143.0657085	-2.584623753	0.034490245	0.048195646
VIP	29.255525	4.806245067	-2.605726991	0.000170925	0.000359478
IGLV1-50	24.128175	3.9274704	-2.61904649	0.002326381	0.00403113
IGKV1D-33	75.94512188	12.2808424	-2.628547775	0.028107769	0.039888845
IGKV3D-15	159.6930031	25.339708	-2.655829298	0.025530621	0.036584328
PLCD4	2.987678125	0.464876267	-2.68410605	7.25E-05	0.000162222
PYGM	15.76258125	2.360824267	-2.739141247	9.69E-07	3.03E-06
PENK	8.858321875	1.313352533	-2.7537792	0.024569814	0.035393113
RXRG	2.652446875	0.3927888	-2.755498158	3.56E-12	2.91E-11
ADCYAP1R1	2.916790625	0.43076	-2.759425636	1.21E-07	4.40E-07
NPPC	7.226234375	1.051224	-2.781173929	1.90E-08	7.99E-08
IGKV1D-37	2.5724	0.368592	-2.803018331	0.005725425	0.009250623
MLNR	7.7736125	1.099059733	-2.822315396	0.004534848	0.007408339
IGHV3-35	16.81194063	2.359950133	-2.832657986	0.019387325	0.028661478
IGLV2-33	7.724578125	1.0523536	-2.875836599	0.008076477	0.012726772
IGKV3D-7	21.8836875	2.797150667	-2.967825988	0.00110125	0.002045331
LIPF	6360.114375	750.9516573	-3.082260768	0.000143761	0.000306593
IGKV2D-30	68.24755	7.805817867	-3.12815555	0.005751856	0.009285486
TREH	12.52054063	1.423468267	-3.136814621	0.001911011	0.003369367
IGKV1D-42	23.262825	2.491542133	-3.22291543	0.005269496	0.008550081
ENPP3	9.24143125	0.810206667	-3.511754443	2.72E-05	6.60E-05
ASAH2	10.91011563	0.897665333	-3.6033449	0.018659941	0.0276289
TAFA4	11.62396563	0.838502667	-3.793143159	0.000137256	0.000293703
GKN1	10052.55659	704.2631592	-3.835304031	6.57E-07	2.10E-06
CYP3A4	70.52270313	4.9272104	-3.83924479	0.01388265	0.021077388
IGLV4-3	44.913875	3.079159467	-3.866552708	0.0033274	0.005583611
ADH7	43.04834688	2.391409867	-4.170024515	1.00E-11	7.47E-11
ENDOU	23.47145938	0.993221867	-4.562647712	0.00057902	0.001130271
DEFA5	1121.626081	46.36483413	-4.596416998	0.002181827	0.003801307
GIP	42.33973125	1.5661976	-4.756673964	0.000772803	0.001469555
