# Supplementary material for: Integrated Multi-Omics Analysis Unveils Distinct Molecular Subtypes and a Robust Immune–Metabolic Prognostic Model in Clear Cell Renal Cell Carcinoma
Source: Int J Mol Sci. 2025 Mar 28;26(7):3125. doi: 10.3390/ijms26073125 (PMC11988429; doi:10.3390/ijms26073125)
Supplement: Supplementary file 1 [file ijms-26-03125-s001.zip › supplementary table 2.xlsx]

## Sheet: Sheet1
ImmuneGene	MetabolismGene
AZGP1	NME1
B2M	HAO1
CALR	GSS
CANX	WARS1
CD1A	UGT2A3
CD1B	LYPLA1
CD1C	BDH2
CD1D	SHMT2
CD1E	NNMT
CD4	PRPS2
CD8A	FMO1
CD8B	AOC2
CD74	ACSS1
CREB1	HYI
CTSB	SUCLG2
CTSE	NAT1
CTSL	ECHS1
CTSS	RETSAT
FCER1G	PLA2G4B
FCGRT	JMJD7-PLA2G4B
PDIA3	POLR3B
HFE	CYP2C8
HLA-A	PAFAH1B1
HLA-B	PAPSS2
HLA-C	ADSS1
HLA-DMA	PLCD3
HLA-DMB	AMD1
HLA-DOA	MAOA
HLA-DOB	HPD
HLA-DPA1	GLDC
HLA-DPB1	ACADM
HLA-DQA1	EPHX1
HLA-DQA2	AANAT
HLA-DQB1	GALK1
HLA-DRA	NIT2
HLA-DRB1	DCT
HLA-DRB3	AK1
HLA-DRB4	AGXT2
HLA-DRB5	GALC
HLA-E	ACY1
HLA-F	AHCY
HLA-G	DLD
HLA-H	HDC
MR1	POLR3K
HSPA1A	GFPT1
HSPA1B	CA2
HSPA1L	LCLAT1
HSPA2	PCK1
HSPA4	SGPP1
HSPA5	PKLR
HSPA6	CPT2
HSPA8	PPOX
HSP90AA1	ADCY5
HSP90AB1	PLA2G12B
ICAM1	CHDH
IFNA1	UGT2B10
IFNA2	SPTLC2
IFNA4	POLR1E
IFNA5	SPHK1
IFNA6	DEGS1
IFNA7	AHCYL1
IFNA8	PLA2G1B
IFNA10	NAA80
IFNA13	ALOX12B
IFNA14	HEMK1
IFNA16	ADCY10
IFNA17	MGST2
IFNA21	GMPR2
IFNG	GAL3ST1
KIR2DL1	PIK3CA
KIR2DL2	MMUT
KIR2DL3	CHAT
KIR2DL4	GBA3
KIR2DS1	CYB5R1
KIR2DS3	ALDH7A1
KIR2DS4	POLD1
KIR2DS5	ALDH1A2
KIR3DL1	URAD
KIR3DL2	NT5C3A
KLRC1	SYNJ2
KLRC2	ENPP3
KLRC3	HPRT1
KLRD1	ALOX12
LTA	GUCY1A1
CIITA	PDE4A
MICA	NMNAT3
MICB	GLUD2
NFYA	KHK
NFYB	PLD1
NFYC	ACAT1
LGMN	HMOX2
PSMB8	MTHFD1L
PSMC1	PDE3A
PSMC2	TPH1
PSMC3	PIP5K1C
PSMC4	DCK
PSMC5	GSTA1
PSMC6	CMPK1
PSMD1	POLR2F
PSMD2	UGT2B28
PSMD3	ACOX3
PSMD4	ADCY2
PSMD5	ACSM3
PSMD7	SARDH
PSMD8	TREH
PSMD10	LTC4S
PSMD11	AGPAT3
PSMD13	CKB
PSME1	MDH2
PSME1	CYP1A1
PSME2	PGS1
PSME2	PLA2G12A
RELB	AKR1B1
RFX5	PRPS1L1
RFXAP	AGL
SLC10A2	ARSA
TAP1	PIK3CB
TAP2	LIPG
TAPBP	PIP5K1A
THBS1	AMY2A
SEM1	PDE1A
KLRC4	PLCE1
AP3B1	ADH5
RFXANK	FLAD1
PSMD6	PIP4K2B
PSME3	PRPS1
PSMD14	ME2
CLEC4M	LIPC
IFI30	UROC1
PROCR	UPP2
ADRM1	IDH1
ECPAS	ACSS2
TRPC4AP	PGM2L1
CD209	GAA
UBXN1	TPI1
ERAP1	CAD
TAPBPL	UGT2B4
KIR2DL5A	OGDHL
ERAP2	SHMT1
ULBP3	WARS2
ULBP2	CYP4F2
ULBP1	CYP2F1
KIR3DL3	DGKZ
RAET1E	ACADS
RAET1L	PLCB3
UBR1	HK1
RAET1G	PAFAH1B3
PDIA2	METTL6
HAMP	BLVRB
PI3	GFPT2
CAMP	DGKI
DEFB4A	MLYCD
PPBP	GPX2
REG3G	MTHFD1
CXCL14	ALAD
CXCL16	SGPP2
SLPI	BAAT
CXCL8	ACSL4
CXCL10	PNLIPRP2
CXCL9	NT5C
CXCL5	SULT1A2
CXCL11	TXNRD1
CXCL6	CPT1C
CXCL1	RDH8
CXCL12	EPHX2
CXCL13	ATIC
CXCL2	GUCY1B1
PF4	GALK2
XCL1	AMDHD1
CXCL3	AKR1C2
DEFB103B	CA13
CCL13	DAO
CCL1	SUOX
DEFB1	PLA2G6
CCL8	SEPHS2
ELANE	NMRK1
DEFB103A	UGT1A9
DEFA3	GFUS
DEFA1	ADSS2
TMSB10	CA14
DEFA6	MPST
DEFA5	PLPP3
DEFA4	POLD2
LCN2	TYMP
LCN1	SYNJ1
COLEC10	POLR3C
BPI	MAT1A
S100A9	GSTA5
S100A8	MGST1
DCD	COMT
LCN6	KMO
S100A12	CYP3A4
HTN3	POLR3A
LCN8	PAFAH2
DEFA1B	PMM2
CCR10	NADSYN1
CELA1	CPOX
DEFB106A	POLR2E
PENK	DEGS2
BPIFC	SPHK2
MMP12	PAICS
BPIFB6	ALDOC
LEAP2	CA8
SFTPD	GPT2
LCN9	ACO2
BPIFB2	ACY3
PTGDS	LPCAT3
TMSB4X	PYGL
PGLYRP1	ADH1A
ZC3HAV1	CYP3A43
TMSB15A	POLR2G
S100B	TYMS
S100A13	INPP1
S100A6	NME4
DEFB119	CMPK2
DEFB107A	NME3
DEFB105A	PIK3C2G
SERPIND1	ADCY1
DEFB129	ITPA
DEFB127	GGCT
S100P	GPAM
S100A7	DGKH
DEFB104A	PGM2
DEFB126	PLA2G10
DEFB106B	ADSL
DEFB104B	CES2
DEFB107B	HMOX1
PGLYRP3	PI4KA
PGLYRP2	ADCY6
S100A10	CANT1
S100A2	CYP2S1
DEFB125	AKR1B10
DEFB123	NOS2
DEFB105B	FMO4
DEFB132	GSTA2
BPIFB3	GUCY2F
LCN12	TAT
PGLYRP4	PHOSPHO1
S100A11	FMO3
S100A5	GGT7
S100A3	QPRT
S100A1	ALOX5
DEFB128	GLUD1
DEFB108B	POLE3
HTN1	GPX6
LMBR1L	ACAT2
S100A7A	MAOB
DEFB118	NMNAT2
COLEC12	ALAS2
TMSB4Y	DHRS4
DEFB131A	PDE6G
DEFB134	PLCB2
DEFB130A	ACACB
DEFB124	MTMR2
DEFB121	HMBS
DEFB116	PDE4C
DEFB115	UGT1A10
DEFB114	IDO1
DEFB113	MTAP
DEFB112	PDE7A
DEFB110	NEU2
TMSB15B	AGPAT2
DEFB133	ACSS3
S100Z	MMAB
MAVS	PCYT2
TMSB4XP8	TYR
S100A14	POLR1B
LCN10	ENTPD4
S100A16	PLCD1
DEFB136	TRMT11
DEFB135	ADH6
DEFB117	FADS2
DEFB110	PLPP2
ZC3HAV1L	PKM
S100A7L2	PISD
MBL3P	NAMPT
DEFB4B	ACP4
BPIFB4	ACYP1
IFNAR1	PDE6H
AZU1	HAGH
DEFB131B	ME3
DEFA1A3	UPB1
LCN1P1	FTMT
S100G	GPAT4
DEFA7P	ITPK1
DEFB130B	GAD2
DEFB108F	RRM1
DEFB131C	ACP3
TCHHL1	IMPA1
TINAGL1	MIF
IFNGR1	FCSK
SLC22A17	HAAO
WFIKKN1	CS
WFDC2	SRM
IL6	CKMT1A
UMODL1	CYP4A22
TGFB1	ADCY8
PF4V1	FHIT
MMP9	CYP2C18
ANOS1	GYS1
TLR4	MARS2
IFNG	RDH10
SPAG11B	PIKFYVE
A2M	PLA2G4E
CTSL	PPAT
NFKB1	POLR2A
APOBEC3G	FBP2
FABP6	PLA2G2D
NOD2	NANP
MBL2	UGT1A6
SFTPA1	POLD3
RBP1	POLA2
TLR2	ALDH3A2
SLC40A1	NT5E
PLAU	NT5C1A
IL1B	POLR2I
PAEP	POLR2C
HJV	GPD1L
MUC5AC	GPX5
CTSS	DNMT3B
OBP2A	ENPP1
PLTP	KYNU
MX1	ARG1
DDX58	NUDT12
IFNL1	POLE2
IRF3	PNP
SFTPA2	PNPLA3
LPA	DHRS9
LBP	SMPD4
RBP4	GGT1
SFTPA1	TH
NOX4	OXCT2
LTF	ITPKA
IFNB1	CA4
RBP5	PSPH
FABP7	HADH
FABP5	SRR
FABP3	GSTA3
FABP2	ACOX1
FABP4	ACSM1
R3HDML	IPMK
BPIFA3	ENTPD1
BPIFB1	TDO2
OASL	NANS
CRABP2	POLR3G
CRABP1	PIP5K1B
RBP7	NPR2
DUOX1	INPP4A
OBP2B	PLCG1
RBP2	PDHA1
LCN15	PIP4K2A
CETP	ENPP6
FABP12	ALDH9A1
FABP9	MAT2B
BPIFA1	AK7
LCNL1	CA3
C8G	COX10
SPAG11A	OPLAH
PI15	UGT1A1
NOX1	POLR2B
PMP2	ALOX15
APOD	TRDMT1
ORM2	NPL
ORM1	ALDH3B2
TNF	GCLM
CTSG	DNMT3A
PRTN3	PYGB
MAPK1	MTMR6
PML	ADH1C
AEN	NT5C1B
CYBB	MTMR1
BPIFA2	NME7
ISG20	PIP4K2C
BCL3	LPGAT1
ISG20L2	GATM
NOX5	CKMT1B
NOX3	PFKL
DUOX2	B4GALT1
TLR3	MBOAT1
TFRC	PDE6B
IFIH1	ALAS1
LRP1	UCK1
TRIM5	CD38
IDO1	PLCB1
GDF15	BPNT1
NEDD4	POLR2K
ADIPOQ	ENTPD6
STAT3	ALOX15B
STAT1	UGT8
IFNL2	TK1
SOCS3	PDE10A
SEMG1	ACADVL
TNFSF10	INMT
CCL20	ACYP2
SOCS1	PLA2G2F
RNASEL	DLAT
IRF1	INPP4B
IL15	PDE9A
APOBEC3F	HMGCS2
PLAAT4	RFK
CHIT1	CHIT1
IFNA1	PTGIS
CD40	SAT2
TLR7	ACMSD
PPIA	PFKFB4
HFE	HADHB
ZYX	CYP4A11
NLRX1	POLR3GL
PGC	CAT
VEGFA	IMPDH1
IKBKE	CP
ISG15	PDE6D
DHX58	DPYD
TNFAIP3	ALDOA
TFR2	CKM
FCN2	PLPP1
MUC4	LPCAT2
F2R	POLA1
ELN	AMY1B
IL27	ECI1
MAPT	POLR1C
LYZ	GSTM4
CCL5	GALE
LEP	CYP2J2
CYLD	PTDSS2
KLKB1	MGST3
CST4	NUDT2
CSRP1	CYP2A7
MAPK14	CHIA
JUN	POLR1A
ITGAV	ALDH2
IRF5	G6PD
CCR6	CYP2D6
IL12B	UGT1A4
TLR8	GUCY2C
GNLY	AKR1C3
CD81	MARS1
EIF2AK2	AOX1
APOM	ACP1
CACYBP	GANC
NOD1	IMPA2
MAPK8	ACSM5
MAPK3	HCCS
BST2	CDS1
BPHL	FECH
PLA2G2A	CPT1A
GRN	PRUNE1
NEWENTRY	ADO
PDGFRA	CYP2B6
GNAI1	CHST11
WNT5A	UROS
FURIN	PIK3CG
ADAR	UGT2B11
TYK2	GMPPA
NOS2	FAH
TRAF3	PLCG2
TPT1	PDHA2
TPM2	PLA2G4A
NEO1	PFKFB1
AHNAK	OAT
TLR1	POLR3F
TK2	GOT1
PRDX2	POLR2J2
MX2	ADCY3
FGF2	PDE1C
FGA	ALDH4A1
TCF7L2	GPT
F2RL1	PDE8A
TKFC	CDIPT
MSR1	GNPDA2
NFKBIZ	UGT2B17
LMBR1	OXCT1
EPPIN	GPD2
SRC	ENPP2
MPO	CYP4F3
ELAVL1	NUDT5
ROBO3	AFMID
SP1	INPP5J
SOD1	MTR
PDF	DDO
DLL4	NAGK
ECD	DGKB
SLC11A1	AOC3
DMBT1	ALDOB
STING1	SGMS2
SKIV2L	OCRL
SEMG2	GSTM2
LTA	TK2
DES	CES1
DCK	EHHADH
DAXX	LCAT
TNFRSF10A	PRODH2
TNFRSF10B	HADHA
EED	POLR2H
CCL4	ACHE
LIMS1	POLR2J3
LALBA	HNMT
APOBEC3H	ADCY7
TMPRSS6	SUCLG1
SPINK5	ENTPD3
MARCO	PTGES
BECN1	NOS1
TNFSF11	SULT2B1
KNG1	PDE11A
CSK	ADH7
KLRK1	PGM1
KCNH2	UPRT
JUND	TBXAS1
JAK1	ALDH5A1
CREB1	LYPLA2
CLDN4	CBR3
CCL28	LDHAL6A
RNASE3	GLUL
RN7SL1	POLR2J
IRF7	PDE6A
IREB2	GDA
ILK	ACSM4
IL18	CA7
IL17A	DGAT2
LTB4R	ACO1
APOBEC3A	AK3
MASP2	SMPD1
TRIM27	PRDX6
RELA	G6PC2
IL7R	PEMT
IL1A	PMM1
PTX3	GSTM5
IFNAR2	TPO
IFN1@	CA5A
SYTL1	PAPSS1
APOBEC3C	SMS
DDX17	ETNK1
PTGS2	B4GALT6
HTR1A	LRAT
SEPTIN7	PTGES2
CD40LG	PRODH
CD14	MAT2A
CD8A	ABAT
CD4	POLR2D
MASP1	TPMT
PROC	DHODH
MAP2K2	ANPEP
MAP2K1	HIBCH
HRG	KDSR
NDRG1	POLR2L
IRF9	METTL2B
TRIM22	UGT1A8
LANCL1	GSR
PPP4C	PNPLA4
HMOX1	CEL
HMGB1	DNMT1
HLA-B	AZIN2
RNASE7	SPTLC1
ABCC4	AHCYL2
HGF	PDE8B
HDAC1	PFKP
IFNLR1	NADK
PLSCR1	SULT1A1
B2M	GMPPB
BACH2	PYGM
TANK	ASAH1
PIK3CG	GPX1
ARRB1	CYP2A6
RSAD2	INPP5B
STAB2	ALDH1B1
TBK1	CPT1B
PDYN	NNT
PDGFRB	PYCR3
PDCD1	NUDT9
PCSK2	LPL
PCSK1	GGT5
ARG2	ADA
AQP9	SUCLG2P2
FASLG	CES5A
APOH	P4HA2
BIRC5	CYP1A2
ANXA6	DGKQ
IL22	RDH12
VTN	MTHFD2L
VIM	AADAT
VCAM1	UPP1
PRDX1	IDH2
GFAP	UGT1A5
GBP2	UGT2B15
ALB	CMAS
SLC29A3	INPP5K
OAS1	PLCD4
AGER	CYP2C19
UNC93B1	PDE2A
TNFSF4	AMY1A
NOS1	LDHB
ACTG1	GMDS
ACTA1	HK3
ACO1	ENTPD5
SERPINA3	DTYMK
CXCR1	PIK3C2B
CCL15	GUCY1A2
CCL14	SI
CCL4	INPP5A
CCL16	GSTK1
CCL19	MDH1
CCL13	GPI
CCL18	ACADSB
CCL17	LDHC
CCL26	CA6
CCL22	POLR1H
CCR3	COX15
CCL28	TPH2
CCL4L1	PSAT1
ACKR2	HEXA
CCR7	GK
CCL27	EPRS1
CCR8	CHST13
ACKR4	SGMS1
CCR10	DNMT3L
CCL2	PFKFB3
CCL21	GSTM1
CCL7	PLD2
CCL5	ETNK2
CCL3	GMPS
CCL20	NME6
CCL11	GLS2
CCR5	CYP2A13
CCL23	CA12
CCL25	POLE4
CCL1	POLR1D
CCL3L3	LALBA
CCL4L2	TXNRD2
CXCL12	SMPD2
XCL1	PDE7B
CCL8	PHGDH
CCL3L1	AKR1C1
CCR1	AMDHD2
CCL24	ALDH6A1
XCL2	G6PC1
CXCL1	PCCA
CXCL10	PIPOX
CXCR4	SEPHS1
CXCL2	GCLC
CXCR6	CDA
CCR4	RPE65
CXCL11	LCT
TAFA5	HPGDS
TAFA3	ALDH1A1
TAFA4	DGAT1
TAFA1	GPX3
TAFA2	ENTPD8
CCL15-CCL14	GALT
IL6	ACACA
TNF	GUCY2D
IL1B	GPX4
IL18	GBE1
PTK2B	PAH
VEGFA	MTHFD2
IL4	AGK
CDH1	UAP1
CD40	DGKD
DEFB103B	CDO1
F2RL1	DBH
MMP9	UGT1A7
LTBP1	ASAH2
DEFB4A	LDHD
TNFSF10	AMT
IL13	PCK2
IL10	FPGT
IL2	AK4
PPARG	PLCB4
FGR	OGDH
MIF	HMGCL
CRP	CBR1
JAK2	EARS2
IL1A	GUSB
PTK2	POLE
PTGDR	AGPS
CD86	AMPD3
HCK	ITPKB
ARRB1	TXNDC12
GNAI1	PNLIP
VDR	ACP5
OLR1	RDH5
GRK2	MBOAT7
TXK	CYP2C9
RNASE2	PLA2G15
CD79A	ACER3
CD79B	LAP3
LYN	DGKG
SYK	NAT2
BTK	NOS3
BLNK	FMO2
VAV3	AOC1
VAV1	RDH11
VAV2	PNMT
RAC1	ASPA
RAC2	GNMT
RAC3	MGAM
PPP3CA	GRHPR
PPP3CB	ACSL3
PPP3CC	RDH16
CHP1	P4HA1
PPP3R1	CHKA
PPP3R2	HAO2
CHP2	AKR1C4
NFAT5	NME2
NFATC1	GPAT2
NFATC2	UGT1A3
NFATC3	PGM3
NFATC4	BDH1
HRAS	POLD4
KRAS	PLCZ1
NRAS	NME5
FOS	MIOX
JUN	UMPS
CARD11	ADPRM
BCL10	CA9
MALT1	CTPS2
CHUK	NT5C2
IKBKB	CYP26C1
IKBKG	NEU3
NFKB1	INPP5E
RELA	NEU4
NFKBIA	L2HGDH
NFKBIB	GPD1
NFKBIE	AGPAT1
CD81	CYP26A1
CD19	GCDH
CR2	SORD
PIK3R5	PFKM
PIK3R1	GOT2
PIK3R2	PTGS2
PIK3R3	AMY1C
PIK3CA	FMO5
PIK3CB	FTH1
PIK3CD	NME1-NME2
PIK3CG	AWAT2
AKT3	NMNAT1
AKT1	GSTO1
AKT2	CTH
GSK3B	GCAT
INPP5D	MINPP1
CD22	DGKE
CD72	PNLIPRP1
PTPN6	PLA2G2E
LILRB3	CA5B
FCGR2B	PLA2G3
RASGRP3	DHRS4L2
PLCG2	BLVRA
PRKCB	CKMT2
IFITM1	RRM2B
IGH	GSTT1
IGHA1	CERK
IGHA2	SDS
IGHD	PLA2G7
IGHD1-1	DGKA
IGHD1-14	ASMT
IGHD1-20	CDS2
IGHD1-26	DUT
IGHD1-7	ACAA1
IGHD2-15	MCEE
IGHD2-2	CHPT1
IGHD2-21	ACSM2A
IGHD2-8	ME1
IGHD3-10	GNE
IGHD3-16	CYB5R3
IGHD3-22	ACP2
IGHD3-3	GUK1
IGHD3-9	SMPD3
IGHD4-11	DGUOK
IGHD4-17	APIP
IGHD4-23	GLA
IGHD4-4	SUCLA2
IGHD5-12	GSTA4
IGHD5-18	UXS1
IGHD5-24	PIK3CD
IGHD5-5	PDE1B
IGHD6-13	ECI2
IGHD6-19	AMY2B
IGHD6-25	HK2
IGHD6-6	BHMT
IGHD7-27	PCYT1A
IGHE	DHDH
IGHG1	MGLL
IGHG2	GLO1
IGHG3	PLA2G2C
IGHG4	CBS
IGHJ1	SAT1
IGHJ2	PDE6C
IGHJ3	AMPD2
IGHJ4	DDC
IGHJ5	PI4KB
IGHJ6	CYP2E1
IGHM	GAMT
IGH	BCO1
IGHV1-18	SULT1A3
IGHV1-2	PGP
IGHV1-24	UCKL1
IGHV1-3	GLYCTK
IGHV1-45	CYP2U1
IGHV1-46	AGPAT4
IGHV1-58	LDHA
IGHV1-69	DHRS3
IGHV1-8	HAL
IGHV1-38-4	PNPT1
IGHV1-69-2	ACSL5
IGHV2-26	RENBP
IGHV2-5	ISYNA1
IGHV2-70	ADH1B
IGHV3-11	GNPAT
IGHV3-13	ALDH3B1
IGHV3-15	PYCR1
IGHV3-16	GPAT3
IGHV3-20	ADH4
IGHV3-21	HAGHL
IGHV3-23	UCK2
IGHV3-30	LCMT2
IGHV3-30-3	PDHB
IGHV3-30-5	ENTPD2
IGHV3-33	HGD
IGHV3-35	CYP3A5
IGHV3-38	PC
IGHV3-43	PIK3C2A
IGHV3-48	B4GALT2
IGHV3-49	ACP6
IGHV3-53	MTMR7
IGHV3-64	PRIM1
IGHV3-66	NAGS
IGHV3-7	CRLS1
IGHV3-72	GBA
IGHV3-73	ACER2
IGHV3-74	GART
IGHV3-9	ADI1
IGHV3-38-3	UGT2A1
IGHV3-69-1	MBOAT2
IGHV4-28	GSTO2
IGHV4-30-1	NPR1
IGHV4-30-2	UGT2B7
IGHV4-30-4	ENPP7
IGHV4-31	ADK
IGHV4-34	PDE5A
IGHV4-39	ASS1
IGHV4-4	PCCB
IGHV4-59	PGD
IGHV4-61	PTGS1
IGHV4-38-2	GNPNAT1
IGHV5-51	AK2
IGHV5-10-1	PCYT1B
IGHV6-1	POLR3H
IGHV7-4-1	NT5M
IGHV7-81	PLA2G5
IGK	PAFAH1B2
IGKC	AGXT
IGKDEL	CA1
IGKJ	PFAS
IGKJ1	ARG2
IGKJ2	OTC
IGKJ3	CTPS1
IGKJ4	GSTM3
IGKJ5	GLS
IGKV@	SULT1A4
IGKV1-12	CPS1
IGKV1-13	AGMAT
IGKV1-16	LPCAT1
IGKV1-17	POLR3D
IGKV1-27	UGDH
IGKV1-33	INPPL1
IGKV1-37	HMGCS1
IGKV1-39	PLA2G2A
IGKV1-5	PTGDS
IGKV1-6	FBP1
IGKV1-8	IMPDH2
IGKV1-9	BUD23
IGKV1D-12	ACAA2
IGKV1D-13	HEXB
IGKV1D-16	ADCY4
IGKV1D-17	ALDH3A1
IGKV1D-33	DPYS
IGKV1D-37	LIPF
IGKV1D-39	GYS2
IGKV1D-42	ALDH18A1
IGKV1D-43	GSTT2
IGKV1D-8	PHPT1
IGKV2-24	XDH
IGKV2-28	ALDH1A3
IGKV2-30	TAFAZZIN
IGKV2-40	AKR1A1
IGKV2D-24	RRM2
IGKV2D-28	GAD1
IGKV2D-29	PIK3C3
IGKV2D-30	UGCG
IGKV2D-40	CYP1B1
IGKV3-11	DMGDH
IGKV3-15	UGP2
IGKV3-20	GGT6
IGKV3-7	ASL
IGKV3D-11	MPI
IGKV3D-15	GPX7
IGKV3D-20	ACADL
IGKV3D-7	PTDSS1
IGKV4-1	AMPD1
IGKV5-2	PDE3B
IGKV6-21	CHKB
IGKV6D-21	GSTZ1
IGKV6D-41	AK5
IGL	GSTP1
IGLC1	ADCY9
IGLC2	ODC1
IGLC3	LDHAL6B
IGLC6	FTCD
IGLC7	ALLC
IGLJ	CYP3A7
IGLJ1	TYRP1
IGLJ2	SCLY
IGLJ3	CYP26B1
IGLJ4	PDE4B
IGLJ5	GK2
IGLJ6	SULT1E1
IGLJ7	ACER1
IGLV@	CSAD
IGLV1-36	ACOT12
IGLV1-40	LTA4H
IGLV1-44	CNDP1
IGLV1-47	ACSL6
IGLV1-50	BST1
IGLV1-51	IDO2
IGLV10-54	DCTD
IGLV11-55	UROD
IGLV2-11	IL4I1
IGLV2-14	PRIM2
IGLV2-18	TKFC
IGLV2-23	NEU1
IGLV2-33	LCMT1
IGLV2-8	AACS
IGLV3-1	LPCAT4
IGLV3-10	GLB1
IGLV3-12	PTEN
IGLV3-16	PDE4D
IGLV3-19	GNPDA1
IGLV3-21	ACSL1
IGLV3-22	IPPK
IGLV3-25	P4HA3
IGLV3-27	ENOPH1
IGLV3-32	CHST12
IGLV3-9	PYCR2
IGLV4-3	GMPR
IGLV4-60	ASNS
IGLV4-69	SGPL1
IGLV5-37	GCK
IGLV5-39	APRT
IGLV5-45	PFKFB2
IGLV5-48
IGLV5-52
IGLV6-57
IGLV7-43
IGLV7-46
IGLV8-61
IGLV9-49
C3
C5
CAMP
CCL1
CCL11
CCL13
CCL14
CCL15-CCL14
CCL15
CCL16
CCL17
CCL18
CCL19
CCL2
CCL20
CCL21
CCL22
CCL23
CCL24
CCL25
CCL26
CCL27
CCL28
CCL3
CCL3L1
CCL3P1
CCL3L3
CCL4
CCL4L2
CCL4L1
CCL5
CCL7
CCL8
CKLF
CMA1
CTSG
CX3CL1
CXCL1
CXCL10
CXCL11
CXCL12
CXCL13
CXCL14
CXCL16
CXCL17
CXCL2
CXCL3
CXCL5
CXCL6
CXCL9
CCN1
DEFA1
DEFA3
DEFA5
DEFB1
DEFB103B
DEFB104A
DEFB4A
EDN1
EDN2
EDN3
FGF10
FGF2
HTN3
CXCL8
LECT2
PF4
PF4V1
PLAU
PPBP
PPBPP1
PROK2
RNASE2
SAA1
SAA2
SBDS
SEMA3A
SEMA3B
SEMA3C
SEMA3D
SEMA3E
SEMA3F
SEMA3G
SEMA4A
SEMA4B
SEMA4C
SEMA4D
SEMA4F
SEMA4G
SEMA5A
SEMA5B
SEMA6A
SEMA6B
SEMA6C
SEMA6D
SEMA7A
SLIT1
SLIT2
TNC
TYMP
XCL1
XCL2
C5AR1
ACKR2
CCR1
CCR10
CCR3
CCR4
CCR5
CCR6
CCR7
CCR8
CCR9
ACKR4
CCRL2
CMKLR1
CX3CR1
CXCR3
CXCR4
CXCR5
CXCR6
ACKR3
CYSLTR1
CYSLTR2
ACKR1
EDNRA
EDNRB
FPR1
FPR2
FPR2
GPR17
GPR32
GPR33
PTGDR2
C5AR2
CXCR1
CXCR2
LTB4R
LTB4R2
PLAUR
PLXNA1
PLXNA2
PLXNA3
PLXNA4
PLXNB1
PLXNB2
PLXNB3
PLXNC1
PLXND1
PTAFR
ROBO1
ROBO2
ROBO3
RXFP3
XCR1
ADIPOQ
ADM
ADM2
AGRP
AGT
AMBN
AMELX
AMH
ANGPTL5
ANGPTL7
APLN
AREG
MANF
CDNF
ARTN
AVP
AZU1
BDNF
BMP1
BMP10
BMP15
BMP2
BMP3
BMP4
BMP5
BMP6
BMP7
BMP8A
BMP8B
BTC
MYDGF
C3
C5
CALCA
CALCB
CAMP
CAT
CCK
CCL1
CCL11
CCL13
CCL14
CCL15-CCL14
CCL15
CCL16
CCL17
CCL18
CCL19
CCL2
CCL20
CCL21
CCL22
CCL23
CCL24
CCL25
CCL26
CCL27
CCL28
CCL3
CCL3L1
CCL3P1
CCL3L3
CCL4
CCL4L2
CCL4L1
CCL5
CCL7
CCL8
CD320
CD40LG
CD70
ADA2
CER1
CGA
CGB3
CGB1
CGB2
CGB5
CGB7
CGB8
CHGA
CHGB
CKLF
CLCF1
CLEC11A
CMA1
CMTM1
CMTM2
CMTM3
CMTM4
CMTM5
CMTM6
CMTM7
CMTM8
CNTF
CORT
CRH
CSF1
CSF2
CSF3
CSH1
CSH2
CSHL1
CSPG5
CTF1
CCN2
CTSG
CX3CL1
CXCL1
CXCL10
CXCL11
CXCL12
CXCL13
CXCL14
CXCL16
CXCL17
CXCL2
CXCL3
CXCL5
CXCL6
CXCL9
CCN1
DEFA1
DEFA3
DEFA5
DEFB1
DEFB103B
DEFB104A
DEFB4A
DKK1
EBI3
EDN1
EDN2
EDN3
EGF
EPGN
EPO
EREG
ESM1
FAM3B
FAM3C
FAM3D
FASLG
FGF1
FGF10
FGF11
FGF12
FGF13
FGF14
FGF16
FGF17
FGF18
FGF19
FGF2
FGF20
FGF21
FGF22
FGF23
FGF3
FGF4
FGF5
FGF6
FGF7
FGF8
FGF9
VEGFD
FIGNL2
FLT3LG
FSHB
GAL
GALP
GAST
GCG
GDF1
GDF10
GDF11
GDF15
GDF2
GDF3
GDF5
GDF6
GDF7
GDF9
GDNF
GH1
GH2
GHRH
GHRL
GIP
GKN1
GMFB
GMFG
GNRH1
GNRH2
GPHA2
GPHB5
GPI
GREM1
GREM2
GRN
GRP
GUCA2A
HAMP
HBEGF
HDGF
HDGFL3
HGF
HTN3
IAPP
IFNA1
IFNA10
IFNA13
IFNA14
IFNA16
IFNA17
IFNA2
IFNA21
IFNA4
IFNA5
IFNA6
IFNA7
IFNA8
IFNB1
IFNE
IFNG
IFNK
IFNW1
IGF1
IGF2
IL10
IL11
IL12A
IL12B
IL13
IL15
IL16
IL17A
IL17B
IL17C
IL17D
IL17F
IL18
IL19
IL1A
IL1B
IL1F10
IL36RN
IL36A
IL37
IL36B
IL36G
IL1RN
IL2
IL20
IL21
IL22
IL23A
IL24
IL25
IL26
IL27
IFNL2
IFNL3
IFNL1
IL3
IL31
IL32
IL33
IL34
IL4
IL5
IL6
IL6ST
IL7
CXCL8
IL9
INHA
INHBA
INHBB
INHBC
INHBE
INS
INS-IGF2
INSL3
INSL4
INSL5
INSL6
JAG1
JAG2
FGF7P6
FGF7P3
KITLG
KL
LACRT
LECT2
LEFTY1
LEFTY2
LEP
LHB
LIF
LRSAM1
LTA
LTB
LTBP1
LTBP2
LTBP3
LTBP4
MDK
MIA
MIF
MLN
MSTN
NAMPT
NDP
NENF
NGF
NMB
NODAL
CCN3
NPFF
NPPA
NPPB
NPPC
NPY
NRG1
NRG2
NRG3
NRG4
NRTN
NTF3
NTF4
NTS
NUDT6
OGN
OSGIN1
OSM
OSTN
OXT
ENDOU
PDGFA
PDGFB
PDGFC
PDGFD
PDGFRA
PDGFRB
PDGFRL
PDYN
PENK
PF4
PF4V1
PGF
PLAU
PMCH
PNOC
POMC
PPBP
PPBPP1
PPBPP2
PPY
PRL
PRLH
PROK1
PROK2
PSPN
PTH
PTH2
PTHLH
PTN
PYY
QRFP
RABEP1
RABEP2
REG1A
RETN
RETNLB
RLN1
RLN2
RLN3
RNASE2
S100A6
SAA1
SAA2
SBDS
SCG2
SCGB3A1
SCT
AIMP1
SECTM1
SEMA3A
SEMA3B
SEMA3C
SEMA3D
SEMA3E
SEMA3F
SEMA3G
SEMA4A
SEMA4B
SEMA4C
SEMA4D
SEMA4F
SEMA4G
SEMA5A
SEMA5B
SEMA6A
SEMA6B
SEMA6C
SEMA6D
SEMA7A
SLIT1
SLIT2
SLURP1
SPP1
SST
STC1
STC2
TAC1
TDGF1
TDGF1P3
TG
TGFA
TGFB1
TGFB2
TGFB3
THPO
TNC
TNF
TNFRSF11B
TNFSF10
TNFSF11
TNFSF12
TNFSF13
TNFSF13B
TNFSF14
TNFSF15
TNFSF18
TNFSF4
TNFSF8
TNFSF9
TOR2A
TRH
TSHB
TSLP
TXLNA
TYMP
UCN
UCN2
UCN3
UTS2
UTS2B
VEGFA
VEGFB
VEGFC
VGF
VIP
XCL1
XCL2
ACVR1B
ACVR1C
ACVR2A
ACVR2B
ACVRL1
ADCYAP1R1
ADIPOR1
ADIPOR2
ADRB1
ADRB2
AGTR1
AGTR2
AMHR2
ANGPT1
ANGPT4
ANGPTL1
ANGPTL2
ANGPTL3
ANGPTL4
ANGPTL6
APLNR
AR
AVPR1A
AVPR1B
AVPR2
BMPR1A
BMPR1B
BMPR2
BRD8
C3AR1
C5AR1
CALCR
CALCRL
ACKR2
CCR1
CCR10
CCR3
CCR4
CCR5
CCR6
CCR7
CCR8
CCR9
ACKR4
CCRL2
CD40
CMKLR1
CNTFR
CRHR1
CRHR2
CRIM1
CRLF1
CRLF2
CRLF3
CSF1R
CSF2RA
CSF2RB
CSF3R
CX3CR1
CXCR3
CXCR4
CXCR5
CXCR6
ACKR3
CYSLTR1
CYSLTR2
ACKR1
EDNRA
EDNRB
EGFR
ENG
EPOR
ESR1
ESR2
ESRRA
ESRRB
ESRRG
FGFR1
FGFR2
FGFR3
FGFR4
FGFRL1
FLT1
FLT3
FLT4
FPR1
FPR2
FPR2
FSHR
GALR2
GALR3
GCGR
GHR
GHRHR
GHSR
GIPR
GLP1R
GLP2R
GNRHR
GPER1
GPR17
GPR32
GPR33
PTGDR2
C5AR2
HNF4A
HNF4G
HTR3A
HTR3B
HTR3C
HTR3D
HTR3E
IFNAR1
IFNAR2
IFNGR1
IFNGR2
IGF1R
IGF2R
IL10RA
IL10RB
IL11RA
IL12RB1
IL12RB2
IL13RA1
IL13RA2
IL15RA
IL2RB
IL17RA
IL17RB
IL17RC
IL17RD
IL17RE
IL18R1
IL18RAP
IL1R1
IL1R2
IL1RAP
IL1RL1
IL1RL2
IL20RA
IL20RB
IL21R
IL22RA1
IL22RA2
IL23R
IL27RA
IFNLR1
IL2RA
IL2RB
IL2RG
IL31RA
IL3RA
IL4R
IL5RA
IL6R
IL7R
CXCR1
CXCR2
IL9R
INSR
KDR
LEPR
LGR4
LGR5
LGR6
LHCGR
LIFR
LTB4R
LTB4R2
LTBR
MC1R
MC2R
MC3R
MC4R
MCHR1
MCHR2
MET
MLNR
MPL
MTNR1A
MTNR1B
NGFR
NMBR
NPR1
NPR3
NR0B1
NR0B2
NR1D1
NR1D2
NR1H2
NR1H3
NR1H4
NR1I2
NR1I3
NR2C1
NR2C2
NR2E1
NR2E3
NR2F1
NR2F2
NR2F6
NR3C1
NR3C2
NR4A1
NR4A2
NR4A3
NR5A1
NR5A2
NR6A1
NRP1
NRP2
OGFR
OPRD1
OPRK1
OPRL1
OPRM1
OSMR
OXTR
PGR
PGRMC2
PLAUR
PLXNA1
PLXNA2
PLXNA3
PLXNA4
PLXNB1
PLXNB2
PLXNB3
PLXNC1
PLXND1
PPARA
PPARD
PPARG
PRLHR
PRLR
PTAFR
PTGDR
PTGDS
PTGER1
PTGER2
PTGER3
PTGER4
PTGFR
PTH1R
PTH2R
RARA
RARB
RARG
ROBO1
ROBO2
ROBO3
RORA
RORB
RORC
RXFP1
RXFP2
RXFP3
RXRA
RXRB
RXRG
S1PR1
S1PR2
SCTR
SDC1
SDC2
SDC3
SDC4
SORT1
SSTR1
SSTR2
SSTR5
ST2
TACR1
TEK
TGFBR1
TGFBR2
TGFBR3
THRA
THRB
TIE1
TNFRSF10A
TNFRSF10B
TNFRSF10C
TNFRSF10D
TNFRSF11A
TNFRSF12A
TNFRSF13B
TNFRSF13C
TNFRSF14
TNFRSF17
TNFRSF18
TNFRSF19
TNFRSF1A
TNFRSF1B
TNFRSF21
TNFRSF25
TNFRSF4
TNFRSF6B
TNFRSF8
TNFRSF9
TRHR
TSHR
TUBB3
VDR
VIPR1
VIPR2
XCR1
IFNA10
IFNA13
IFNA14
IFNA16
IFNA17
IFNA2
IFNA21
IFNA4
IFNA5
IFNA6
IFNA7
IFNA8
IFNB1
IFNE
IFNG
IFNK
IFNW1
IFNAR2
IFNGR1
IFNGR2
IL11
IL12A
IL12B
IL13
IL15
IL16
IL17A
IL17B
IL17C
IL17D
IL17F
IL18
IL19
IL1A
IL1B
IL1F10
IL36RN
IL36A
IL37
IL36B
IL36G
IL1RN
IL2
IL20
IL21
IL22
IL23A
IL24
IL25
IL26
IL27
IFNL2
IFNL3
IFNL1
IL3
IL31
IL32
IL33
IL34
IL4
IL5
IL6
IL6ST
IL7
CXCL8
IL9
TXLNA
IL10RA
IL10RB
IL11RA
IL12RB1
IL12RB2
IL13RA1
IL13RA2
IL15RA
IL2RB
IL17RA
IL17RB
IL17RC
IL17RD
IL17RE
IL18R1
IL18RAP
IL1R1
IL1R2
IL1RAP
IL1RL1
IL1RL2
IL20RA
IL20RB
IL21R
IL22RA1
IL22RA2
IL23R
IL27RA
IFNLR1
IL2RA
IL2RB
IL2RG
IL31RA
IL3RA
IL4R
IL5RA
IL6R
IL7R
CXCR1
CXCR2
IL9R
ST2
HLA-A
HLA-B
HLA-C
HLA-E
HLA-G
KIR3DL1
KIR3DL2
KIR2DL1
KIR2DL2
KIR2DL3
KIR2DL4
KIR2DL5A
KLRC1
KLRC2
KLRC3
KLRD1
PTPN6
[truncated: 484 more rows]
