# Supplementary material for: Integrated Multi-Omics Analysis Unveils Distinct Molecular Subtypes and a Robust Immune–Metabolic Prognostic Model in Clear Cell Renal Cell Carcinoma
Source: Int J Mol Sci. 2025 Mar 28;26(7):3125. doi: 10.3390/ijms26073125 (PMC11988429; doi:10.3390/ijms26073125)
Supplement: Supplementary file 1 [file ijms-26-03125-s001.zip › supplementary table 3.xlsx]

## Sheet: Sheet1
Names	Sequence (5'-3')
MX2-F	TCAGAATGGAGCAGATGG
MX2-R	TAAAGGAGGAAACCGAAG
BIRC5-F	CCCCACTGAGAACGAGCCA
BIRC5-R	AAGCGCAACCGGACGAAT
CCR4-F	GAAGAACAAGGCGGTGAA
CCR4-R	TGGGATTAAGGCAGCAGT
CMA1-F	AGCCCATAACATAACAGAGG
CMA1-R	ATCGTGGTGAAGAGTAGAAGTG
UCN-F	CGCTCCTCTTGCTGCTGG
UCN-R	TGATGCGGTTCTGCTCGG
ADCY1-F	ACCATCGGGAGCACCTAC
ADCY1-R	CAACATTGATGCCAACTCG
RDH12-F	ATGCGGGAGTAATGATGTG
RDH12-R	TCTGGAGGTCGTGGAAGG
DBH-F	CCTCAGGCGTCCGTGTCT
DBH-R	TGTGGGGTGGGCTCTTCC
ENTPD2-F	CTGGGCGCTCGGCTACAT
ENTPD2-R	TGGTGCTTGGCAGCTTGG
IL4I1-F	TGGAGACGGCGGTCAAGT
IL4I1-R	GGTGGCTGCCTTCTTCCTTT
GAPDH-F	GGAGTCCACTGGCGTCTT
GAPDH-R	GAGTCCTTCCACGATACCAA
